# Supplementary material for: GWAS for the identification of introgressed candidate genes of Sinapis alba with increased branching numbers in backcross lines of the allohexaploid Brassica
Source: Front Plant Sci. 2024 Jun 24;15:1381387. doi: 10.3389/fpls.2024.1381387 (PMC11228338; doi:10.3389/fpls.2024.1381387)
Supplement: Supplementary Tables S1–18 — BLAST search results for the pfam domain (S1), UniProtKB/Swiss-Prot (S2), Nr (S3), RefSeq (S4), branching genes (BG) downloaded from the European Nucleotide Archive (ENA) (S5), coding gene sequences of Arabidopsis thaliana (S6), and coding sequences of the H1 allohexaploid transcriptome (S7) performed to annotate the predicted genes using the CLC Genomics Workbench. Details of SSR markers included in the present study for association mapping (S8). [file Table_1.xlsx]

## Sheet: Table S1 (pfam domain)
Sequence	Domain	Start	End	Accession	Score	E-value	Clan	Description	Predicted by	Link to Pfam
Gene_28738_P10	RST	489	555	PF12174.11	89.8	8.5e-26		RCD1-SRO-TAF4 (RST) plant domain	HMMER 3.1b1 (May 2013)	Link to PFAM
Gene_28738_P10	PARP	277	426	PF00644.23	28.6	9.9e-07	CL0084	Poly(ADP-ribose) polymerase catalytic domain	HMMER 3.1b1 (May 2013)	Link to PFAM
Gene_28738_P7	RVT_2	1	232	PF07727.17	217.8	1.8e-64	CL0027	Reverse transcriptase (RNA-dependent DNA polymerase)	HMMER 3.1b1 (May 2013)	Link to PFAM
Gene_28738_P8	RVT_2	1	232	PF07727.17	217.9	1.7e-64	CL0027	Reverse transcriptase (RNA-dependent DNA polymerase)	HMMER 3.1b1 (May 2013)	Link to PFAM
Gene_28738_P9	RST	489	555	PF12174.11	89.7	8.8e-26		RCD1-SRO-TAF4 (RST) plant domain	HMMER 3.1b1 (May 2013)	Link to PFAM
Gene_28738_P9	PARP	277	426	PF00644.23	28.6	1e-06	CL0084	Poly(ADP-ribose) polymerase catalytic domain	HMMER 3.1b1 (May 2013)	Link to PFAM
Gene_42751_P2	RT_RNaseH_2	873	967	PF17919.4	112.8	7.1e-33	CL0219	RNase H-like domain found in reverse transcriptase	HMMER 3.1b1 (May 2013)	Link to PFAM
Gene_42751_P2	RVT_1	684	826	PF00078.30	94.9	5.4e-27	CL0027	Reverse transcriptase (RNA-dependent DNA polymerase)	HMMER 3.1b1 (May 2013)	Link to PFAM
Gene_42751_P2	Retrotrans_gag	157	256	PF03732.20	66.1	2.7e-18	CL0523	Retrotransposon gag protein	HMMER 3.1b1 (May 2013)	Link to PFAM
Gene_42751_P2	Integrase_H2C2	1076	1135	PF17921.4	62.3	3.7e-17	CL0361	Integrase zinc binding domain	HMMER 3.1b1 (May 2013)	Link to PFAM
Gene_42751_P2	rve	1151	1247	PF00665.29	36.9	3.8e-09	CL0219	Integrase core domain	HMMER 3.1b1 (May 2013)	Link to PFAM
Gene_42751_P2	zf-CCHC	345	362	PF00098.26	27.5	2.5e-06	CL0511	Zinc knuckle	HMMER 3.1b1 (May 2013)	Link to PFAM
Gene_42751_P3	RVT_2	991	1234	PF07727.17	222.6	6.1e-66	CL0027	Reverse transcriptase (RNA-dependent DNA polymerase)	HMMER 3.1b1 (May 2013)	Link to PFAM
Gene_42751_P3	rve	572	672	PF00665.29	52.8	4.2e-14	CL0219	Integrase core domain	HMMER 3.1b1 (May 2013)	Link to PFAM
Gene_42751_P3	Retrotran_gag_2	64	208	PF14223.9	48.2	9.3e-13	CL0523	gag-polypeptide of LTR copia-type	HMMER 3.1b1 (May 2013)	Link to PFAM
Gene_42751_P3	gag_pre-integrs	494	559	PF13976.9	34.2	1.9e-08		GAG-pre-integrase domain	HMMER 3.1b1 (May 2013)	Link to PFAM
Gene_42751_P5	RVT_2	728	971	PF07727.17	224.1	2.2e-66	CL0027	Reverse transcriptase (RNA-dependent DNA polymerase)	HMMER 3.1b1 (May 2013)	Link to PFAM
Gene_42751_P5	rve	298	396	PF00665.29	41.1	1.9e-10	CL0219	Integrase core domain	HMMER 3.1b1 (May 2013)	Link to PFAM
Gene_42751_P5	gag_pre-integrs	221	283	PF13976.9	35.9	5.6e-09		GAG-pre-integrase domain	HMMER 3.1b1 (May 2013)	Link to PFAM
Gene_164052_P1	Retrotrans_gag	80	168	PF03732.20	53.1	3.1e-14	CL0523	Retrotransposon gag protein	HMMER 3.1b1 (May 2013)	Link to PFAM
Gene_164052_P10	Retrotrans_gag	147	239	PF03732.20	43.4	3.3e-11	CL0523	Retrotransposon gag protein	HMMER 3.1b1 (May 2013)	Link to PFAM
Gene_164052_P12	RT_RNaseH	179	282	PF17917.4	113.6	5.1e-33	CL0219	RNase H-like domain found in reverse transcriptase	HMMER 3.1b1 (May 2013)	Link to PFAM
Gene_164052_P2	ATHILA	366	804	PF03078.18	148.1	3.7e-43		ATHILA ORF-1 family	HMMER 3.1b1 (May 2013)	Link to PFAM
Gene_164052_P2	rve	8	106	PF00665.29	45.7	6.7e-12	CL0219	Integrase core domain	HMMER 3.1b1 (May 2013)	Link to PFAM
Gene_164052_P3	DUF4218	1	77	PF13960.9	104.3	3.4e-30		Domain of unknown function (DUF4218)	HMMER 3.1b1 (May 2013)	Link to PFAM
Gene_164052_P4	DUF4218	1	77	PF13960.9	101	3.8e-29		Domain of unknown function (DUF4218)	HMMER 3.1b1 (May 2013)	Link to PFAM
Gene_164052_P4	Transposase_23	589	654	PF03017.17	38.6	8.6e-10		TNP1/EN/SPM transposase	HMMER 3.1b1 (May 2013)	Link to PFAM
Gene_225736_P1	MULE	529	623	PF10551.12	72.1	4.3e-20	CL0219	MULE transposase domain	HMMER 3.1b1 (May 2013)	Link to PFAM
Gene_225736_P1	DBD_Tnp_Mut	367	420	PF03108.18	29.9	3.5e-07	CL0274	MuDR family transposase	HMMER 3.1b1 (May 2013)	Link to PFAM
Gene_225736_P1	SWIM	714	742	PF04434.20	23.9	2.7e-05		SWIM zinc finger	HMMER 3.1b1 (May 2013)	Link to PFAM
Gene_225736_P2	zf-GRF	31	75	PF06839.15	37.5	1.9e-09	CL0167	GRF zinc finger	HMMER 3.1b1 (May 2013)	Link to PFAM
Gene_225736_P3	DUF1985	24	99	PF09331.14	74	1.2e-20		Domain of unknown function (DUF1985)	HMMER 3.1b1 (May 2013)	Link to PFAM
Gene_225736_P3	Peptidase_C48	389	559	PF02902.22	71.5	9.2e-20	CL0125	Ulp1 protease family, C-terminal catalytic domain	HMMER 3.1b1 (May 2013)	Link to PFAM
Gene_225736_P4	DUF1985	24	98	PF09331.14	74.2	1.1e-20		Domain of unknown function (DUF1985)	HMMER 3.1b1 (May 2013)	Link to PFAM
Gene_225736_P4	Peptidase_C48	378	548	PF02902.22	71.6	8.9e-20	CL0125	Ulp1 protease family, C-terminal catalytic domain	HMMER 3.1b1 (May 2013)	Link to PFAM
Gene_325747_P1	RRM_1	87	155	PF00076.25	62.4	2.9e-17	CL0221	RNA recognition motif. (a.k.a. RRM, RBD, or RNP domain)	HMMER 3.1b1 (May 2013)	Link to PFAM
Gene_325747_P2	PP2C	7	57	PF00481.24	29.5	6.1e-07	CL0238	Protein phosphatase 2C	HMMER 3.1b1 (May 2013)	Link to PFAM
Gene_325747_P3	LMBR1	1	500	PF04791.19	293.4	3.8e-87		LMBR1-like membrane protein	HMMER 3.1b1 (May 2013)	Link to PFAM
Gene_325747_P4	DUF740	1	125	PF05340.15	25.2	6.7e-06		Protein of unknown function (DUF740)	HMMER 3.1b1 (May 2013)	Link to PFAM
Gene_325747_P5	HALZ	127	169	PF02183.21	59.9	2.2e-16		Homeobox associated leucine zipper	HMMER 3.1b1 (May 2013)	Link to PFAM
Gene_325747_P5	Homeodomain	70	126	PF00046.32	58.6	4.5e-16	CL0123	Homeodomain	HMMER 3.1b1 (May 2013)	Link to PFAM
Gene_325747_P6	HLH	75	126	PF00010.29	42.7	4.3e-11		Helix-loop-helix DNA-binding domain	HMMER 3.1b1 (May 2013)	Link to PFAM
Gene_325747_P7	SRF-TF	5	51	PF00319.21	50.6	1e-13		SRF-type transcription factor (DNA-binding and dimerisation domain)	HMMER 3.1b1 (May 2013)	Link to PFAM
Gene_325747_P8	DUF617	79	248	PF04759.16	201.7	8.4e-60		Protein of unknown function, DUF617	HMMER 3.1b1 (May 2013)	Link to PFAM
Gene_325747_P9	MatE	47	207	PF01554.21	101.2	4.8e-29	CL0222	MatE	HMMER 3.1b1 (May 2013)	Link to PFAM
Gene_325747_P9	MatE	298	411	PF01554.21	60	2.3e-16	CL0222	MatE	HMMER 3.1b1 (May 2013)	Link to PFAM

## Sheet: Table S2 (blast-swissprot)
Query	Number of HSPs	Lowest E-value	Accession (E-value)	Description (E-value)	Greatest identity %	Accession (identity %)	Description (identity %)	Greatest positive %	Accession (positive %)	Description (positive %)	Greatest HSP length	Accession (HSP length)	Description (HSP length)	Greatest bit score	Accession (bit score)	Description (bit score)
Gene_28738_P1	8	0.64	Q9LV93	RecName: Full=ABC transporter F family member 5; Short=ABC transporter ABCF.5; Short=AtABCF5; AltName: Full=GCN20-type ATP-binding cassette protein GCN5 [Arabidopsis thaliana]	42.86	Q9LRH6	RecName: Full=GATA transcription factor 25; AltName: Full=Protein TIFY 1; AltName: Full=Protein ZIM [Arabidopsis thaliana]	67.86	Q9LRH6	RecName: Full=GATA transcription factor 25; AltName: Full=Protein TIFY 1; AltName: Full=Protein ZIM [Arabidopsis thaliana]	69	Q8H0U8	RecName: Full=DEAD-box ATP-dependent RNA helicase 42; AltName: Full=DEAD-box RNA helicase RCF1; AltName: Full=REGULATOR OF CBF GENE EXPRESSION 1 [Arabidopsis thaliana]	28.88	Q9LV93	RecName: Full=ABC transporter F family member 5; Short=ABC transporter ABCF.5; Short=AtABCF5; AltName: Full=GCN20-type ATP-binding cassette protein GCN5 [Arabidopsis thaliana]
Gene_28738_P2	4	2.43	Q8L539	RecName: Full=5-formyltetrahydrofolate cyclo-ligase, mitochondrial; Short=5-FCL; Flags: Precursor [Arabidopsis thaliana]	31.43	Q9SII6	RecName: Full=Probable serine/threonine-protein kinase PIX13 [Arabidopsis thaliana]	49.12	Q8L539	RecName: Full=5-formyltetrahydrofolate cyclo-ligase, mitochondrial; Short=5-FCL; Flags: Precursor [Arabidopsis thaliana]	64	Q9SII6	RecName: Full=Probable serine/threonine-protein kinase PIX13 [Arabidopsis thaliana]	26.95	Q8L539	RecName: Full=5-formyltetrahydrofolate cyclo-ligase, mitochondrial; Short=5-FCL; Flags: Precursor [Arabidopsis thaliana]
Gene_28738_P3	4	2.43	Q8L539	RecName: Full=5-formyltetrahydrofolate cyclo-ligase, mitochondrial; Short=5-FCL; Flags: Precursor [Arabidopsis thaliana]	31.43	Q9SII6	RecName: Full=Probable serine/threonine-protein kinase PIX13 [Arabidopsis thaliana]	49.12	Q8L539	RecName: Full=5-formyltetrahydrofolate cyclo-ligase, mitochondrial; Short=5-FCL; Flags: Precursor [Arabidopsis thaliana]	64	Q9SII6	RecName: Full=Probable serine/threonine-protein kinase PIX13 [Arabidopsis thaliana]	26.95	Q8L539	RecName: Full=5-formyltetrahydrofolate cyclo-ligase, mitochondrial; Short=5-FCL; Flags: Precursor [Arabidopsis thaliana]
Gene_28738_P4	0		not available	not available		not available	not available		not available	not available		not available	not available		not available	not available
Gene_28738_P5	8	7.15e-64	Q94HW2	RecName: Full=Retrovirus-related Pol polyprotein from transposon RE1; AltName: Full=Retro element 1; Short=AtRE1; Includes: RecName: Full=Protease RE1; Includes: RecName: Full=Reverse transcriptase RE1; Includes: RecName: Full=Endonuclease RE1 [Arabidopsis thaliana]	47.1	Q9ZT94	RecName: Full=Retrovirus-related Pol polyprotein from transposon RE2; AltName: Full=Retro element 2; Short=AtRE2; Includes: RecName: Full=Protease RE2; Includes: RecName: Full=Reverse transcriptase RE2; Includes: RecName: Full=Endonuclease RE2 [Arabidopsis thaliana]	62.58	Q9ZT94	RecName: Full=Retrovirus-related Pol polyprotein from transposon RE2; AltName: Full=Retro element 2; Short=AtRE2; Includes: RecName: Full=Protease RE2; Includes: RecName: Full=Reverse transcriptase RE2; Includes: RecName: Full=Endonuclease RE2 [Arabidopsis thaliana]	366	Q94HW2	RecName: Full=Retrovirus-related Pol polyprotein from transposon RE1; AltName: Full=Retro element 1; Short=AtRE1; Includes: RecName: Full=Protease RE1; Includes: RecName: Full=Reverse transcriptase RE1; Includes: RecName: Full=Endonuclease RE1 [Arabidopsis thaliana]	218.01	Q94HW2	RecName: Full=Retrovirus-related Pol polyprotein from transposon RE1; AltName: Full=Retro element 1; Short=AtRE1; Includes: RecName: Full=Protease RE1; Includes: RecName: Full=Reverse transcriptase RE1; Includes: RecName: Full=Endonuclease RE1 [Arabidopsis thaliana]
Gene_28738_P6	8	7.63e-65	Q94HW2	RecName: Full=Retrovirus-related Pol polyprotein from transposon RE1; AltName: Full=Retro element 1; Short=AtRE1; Includes: RecName: Full=Protease RE1; Includes: RecName: Full=Reverse transcriptase RE1; Includes: RecName: Full=Endonuclease RE1 [Arabidopsis thaliana]	47.1	Q9ZT94	RecName: Full=Retrovirus-related Pol polyprotein from transposon RE2; AltName: Full=Retro element 2; Short=AtRE2; Includes: RecName: Full=Protease RE2; Includes: RecName: Full=Reverse transcriptase RE2; Includes: RecName: Full=Endonuclease RE2 [Arabidopsis thaliana]	62.58	Q9ZT94	RecName: Full=Retrovirus-related Pol polyprotein from transposon RE2; AltName: Full=Retro element 2; Short=AtRE2; Includes: RecName: Full=Protease RE2; Includes: RecName: Full=Reverse transcriptase RE2; Includes: RecName: Full=Endonuclease RE2 [Arabidopsis thaliana]	358	Q94HW2	RecName: Full=Retrovirus-related Pol polyprotein from transposon RE1; AltName: Full=Retro element 1; Short=AtRE1; Includes: RecName: Full=Protease RE1; Includes: RecName: Full=Reverse transcriptase RE1; Includes: RecName: Full=Endonuclease RE1 [Arabidopsis thaliana]	220.71	Q94HW2	RecName: Full=Retrovirus-related Pol polyprotein from transposon RE1; AltName: Full=Retro element 1; Short=AtRE1; Includes: RecName: Full=Protease RE1; Includes: RecName: Full=Reverse transcriptase RE1; Includes: RecName: Full=Endonuclease RE1 [Arabidopsis thaliana]
Gene_28738_P7	13	3.87e-100	Q9ZT94	RecName: Full=Retrovirus-related Pol polyprotein from transposon RE2; AltName: Full=Retro element 2; Short=AtRE2; Includes: RecName: Full=Protease RE2; Includes: RecName: Full=Reverse transcriptase RE2; Includes: RecName: Full=Endonuclease RE2 [Arabidopsis thaliana]	78.48	Q94HW2	RecName: Full=Retrovirus-related Pol polyprotein from transposon RE1; AltName: Full=Retro element 1; Short=AtRE1; Includes: RecName: Full=Protease RE1; Includes: RecName: Full=Reverse transcriptase RE1; Includes: RecName: Full=Endonuclease RE1 [Arabidopsis thaliana]	87.34	Q94HW2	RecName: Full=Retrovirus-related Pol polyprotein from transposon RE1; AltName: Full=Retro element 1; Short=AtRE1; Includes: RecName: Full=Protease RE1; Includes: RecName: Full=Reverse transcriptase RE1; Includes: RecName: Full=Endonuclease RE1 [Arabidopsis thaliana]	248	Q9ZT94	RecName: Full=Retrovirus-related Pol polyprotein from transposon RE2; AltName: Full=Retro element 2; Short=AtRE2; Includes: RecName: Full=Protease RE2; Includes: RecName: Full=Reverse transcriptase RE2; Includes: RecName: Full=Endonuclease RE2 [Arabidopsis thaliana]	324.32	Q9ZT94	RecName: Full=Retrovirus-related Pol polyprotein from transposon RE2; AltName: Full=Retro element 2; Short=AtRE2; Includes: RecName: Full=Protease RE2; Includes: RecName: Full=Reverse transcriptase RE2; Includes: RecName: Full=Endonuclease RE2 [Arabidopsis thaliana]
Gene_28738_P8	13	2.04e-100	Q9ZT94	RecName: Full=Retrovirus-related Pol polyprotein from transposon RE2; AltName: Full=Retro element 2; Short=AtRE2; Includes: RecName: Full=Protease RE2; Includes: RecName: Full=Reverse transcriptase RE2; Includes: RecName: Full=Endonuclease RE2 [Arabidopsis thaliana]	78.48	Q94HW2	RecName: Full=Retrovirus-related Pol polyprotein from transposon RE1; AltName: Full=Retro element 1; Short=AtRE1; Includes: RecName: Full=Protease RE1; Includes: RecName: Full=Reverse transcriptase RE1; Includes: RecName: Full=Endonuclease RE1 [Arabidopsis thaliana]	87.34	Q94HW2	RecName: Full=Retrovirus-related Pol polyprotein from transposon RE1; AltName: Full=Retro element 1; Short=AtRE1; Includes: RecName: Full=Protease RE1; Includes: RecName: Full=Reverse transcriptase RE1; Includes: RecName: Full=Endonuclease RE1 [Arabidopsis thaliana]	248	Q9ZT94	RecName: Full=Retrovirus-related Pol polyprotein from transposon RE2; AltName: Full=Retro element 2; Short=AtRE2; Includes: RecName: Full=Protease RE2; Includes: RecName: Full=Reverse transcriptase RE2; Includes: RecName: Full=Endonuclease RE2 [Arabidopsis thaliana]	324.32	Q9ZT94	RecName: Full=Retrovirus-related Pol polyprotein from transposon RE2; AltName: Full=Retro element 2; Short=AtRE2; Includes: RecName: Full=Protease RE2; Includes: RecName: Full=Reverse transcriptase RE2; Includes: RecName: Full=Endonuclease RE2 [Arabidopsis thaliana]
Gene_28738_P9	14	0	Q8RY59	RecName: Full=Inactive poly [ADP-ribose] polymerase RCD1; AltName: Full=Protein RADICAL-INDUCED CELL DEATH 1 [Arabidopsis thaliana]	79.29	Q8RY59	RecName: Full=Inactive poly [ADP-ribose] polymerase RCD1; AltName: Full=Protein RADICAL-INDUCED CELL DEATH 1 [Arabidopsis thaliana]	86.2	Q8RY59	RecName: Full=Inactive poly [ADP-ribose] polymerase RCD1; AltName: Full=Protein RADICAL-INDUCED CELL DEATH 1 [Arabidopsis thaliana]	589	Q8RY59	RecName: Full=Inactive poly [ADP-ribose] polymerase RCD1; AltName: Full=Protein RADICAL-INDUCED CELL DEATH 1 [Arabidopsis thaliana]	934.48	Q8RY59	RecName: Full=Inactive poly [ADP-ribose] polymerase RCD1; AltName: Full=Protein RADICAL-INDUCED CELL DEATH 1 [Arabidopsis thaliana]
Gene_28738_P10	14	0	Q8RY59	RecName: Full=Inactive poly [ADP-ribose] polymerase RCD1; AltName: Full=Protein RADICAL-INDUCED CELL DEATH 1 [Arabidopsis thaliana]	80.39	Q8RY59	RecName: Full=Inactive poly [ADP-ribose] polymerase RCD1; AltName: Full=Protein RADICAL-INDUCED CELL DEATH 1 [Arabidopsis thaliana]	87.22	Q8RY59	RecName: Full=Inactive poly [ADP-ribose] polymerase RCD1; AltName: Full=Protein RADICAL-INDUCED CELL DEATH 1 [Arabidopsis thaliana]	569	Q8RY59	RecName: Full=Inactive poly [ADP-ribose] polymerase RCD1; AltName: Full=Protein RADICAL-INDUCED CELL DEATH 1 [Arabidopsis thaliana]	915.99	Q8RY59	RecName: Full=Inactive poly [ADP-ribose] polymerase RCD1; AltName: Full=Protein RADICAL-INDUCED CELL DEATH 1 [Arabidopsis thaliana]
Gene_42751_P1	10	2.86e-44	Q9ZT94	RecName: Full=Retrovirus-related Pol polyprotein from transposon RE2; AltName: Full=Retro element 2; Short=AtRE2; Includes: RecName: Full=Protease RE2; Includes: RecName: Full=Reverse transcriptase RE2; Includes: RecName: Full=Endonuclease RE2 [Arabidopsis thaliana]	42.08	Q9ZT94	RecName: Full=Retrovirus-related Pol polyprotein from transposon RE2; AltName: Full=Retro element 2; Short=AtRE2; Includes: RecName: Full=Protease RE2; Includes: RecName: Full=Reverse transcriptase RE2; Includes: RecName: Full=Endonuclease RE2 [Arabidopsis thaliana]	60.4	Q9ZT94	RecName: Full=Retrovirus-related Pol polyprotein from transposon RE2; AltName: Full=Retro element 2; Short=AtRE2; Includes: RecName: Full=Protease RE2; Includes: RecName: Full=Reverse transcriptase RE2; Includes: RecName: Full=Endonuclease RE2 [Arabidopsis thaliana]	207	Q94HW2	RecName: Full=Retrovirus-related Pol polyprotein from transposon RE1; AltName: Full=Retro element 1; Short=AtRE1; Includes: RecName: Full=Protease RE1; Includes: RecName: Full=Reverse transcriptase RE1; Includes: RecName: Full=Endonuclease RE1 [Arabidopsis thaliana]	160.23	Q9ZT94	RecName: Full=Retrovirus-related Pol polyprotein from transposon RE2; AltName: Full=Retro element 2; Short=AtRE2; Includes: RecName: Full=Protease RE2; Includes: RecName: Full=Reverse transcriptase RE2; Includes: RecName: Full=Endonuclease RE2 [Arabidopsis thaliana]
Gene_42751_P2	25	5.22e-16	P92523	RecName: Full=Uncharacterized mitochondrial protein AtMg00860; AltName: Full=ORF158 [Arabidopsis thaliana]	71.43	Q94C69	RecName: Full=Cold shock domain-containing protein 3; Short=AtCSP3 [Arabidopsis thaliana]	82.35	Q9LIN3	RecName: Full=Glycine-rich RNA-binding protein RZ1A; Short=AtRZ-1a [Arabidopsis thaliana]	111	O82772	RecName: Full=Probable inactive beta-glucosidase 25; Short=AtBGLU25; Flags: Precursor [Arabidopsis thaliana]	76.26	P92523	RecName: Full=Uncharacterized mitochondrial protein AtMg00860; AltName: Full=ORF158 [Arabidopsis thaliana]
Gene_42751_P3	18	5.84e-108	Q9ZT94	RecName: Full=Retrovirus-related Pol polyprotein from transposon RE2; AltName: Full=Retro element 2; Short=AtRE2; Includes: RecName: Full=Protease RE2; Includes: RecName: Full=Reverse transcriptase RE2; Includes: RecName: Full=Endonuclease RE2 [Arabidopsis thaliana]	40.53	Q9ZT94	RecName: Full=Retrovirus-related Pol polyprotein from transposon RE2; AltName: Full=Retro element 2; Short=AtRE2; Includes: RecName: Full=Protease RE2; Includes: RecName: Full=Reverse transcriptase RE2; Includes: RecName: Full=Endonuclease RE2 [Arabidopsis thaliana]	62.12	P93290	RecName: Full=Uncharacterized mitochondrial protein AtMg00240; AltName: Full=ORF111a [Arabidopsis thaliana]	524	Q9ZT94	RecName: Full=Retrovirus-related Pol polyprotein from transposon RE2; AltName: Full=Retro element 2; Short=AtRE2; Includes: RecName: Full=Protease RE2; Includes: RecName: Full=Reverse transcriptase RE2; Includes: RecName: Full=Endonuclease RE2 [Arabidopsis thaliana]	374.79	Q9ZT94	RecName: Full=Retrovirus-related Pol polyprotein from transposon RE2; AltName: Full=Retro element 2; Short=AtRE2; Includes: RecName: Full=Protease RE2; Includes: RecName: Full=Reverse transcriptase RE2; Includes: RecName: Full=Endonuclease RE2 [Arabidopsis thaliana]
Gene_42751_P4	10	0.95	Q1JPL7	RecName: Full=Pectinesterase/pectinesterase inhibitor 18; AltName: Full=AtPMEpcrA; Contains: RecName: Full=Pectinesterase inhibitor 18; AltName: Full=Pectin methylesterase inhibitor 18; Contains: RecName: Full=Bifunctional pectinesterase 18/rRNA N-glycosylase; Short=PE 18; AltName: Full=Pectin methylesterase 18; AltName: Full=Pectin methylesterase 4; Short=AtPME4; AltName: Full=Ribosome-inactivat…	47.83	Q9SLD2	RecName: Full=Diacylglycerol O-acyltransferase 1; Short=AtDGAT1; AltName: Full=Protein TRIACYLGLYCEROL 1 [Arabidopsis thaliana]	65.22	Q9SLD2	RecName: Full=Diacylglycerol O-acyltransferase 1; Short=AtDGAT1; AltName: Full=Protein TRIACYLGLYCEROL 1 [Arabidopsis thaliana]	94	Q9T030	RecName: Full=Phenylcoumaran benzylic ether reductase 1; Short=AtPCBER1 [Arabidopsis thaliana]	29.65	Q1JPL7	RecName: Full=Pectinesterase/pectinesterase inhibitor 18; AltName: Full=AtPMEpcrA; Contains: RecName: Full=Pectinesterase inhibitor 18; AltName: Full=Pectin methylesterase inhibitor 18; Contains: RecName: Full=Bifunctional pectinesterase 18/rRNA N-glycosylase; Short=PE 18; AltName: Full=Pectin methylesterase 18; AltName: Full=Pectin methylesterase 4; Short=AtPME4; AltName: Full=Ribosome-inactivat…
Gene_42751_P5	18	1.69e-115	Q9ZT94	RecName: Full=Retrovirus-related Pol polyprotein from transposon RE2; AltName: Full=Retro element 2; Short=AtRE2; Includes: RecName: Full=Protease RE2; Includes: RecName: Full=Reverse transcriptase RE2; Includes: RecName: Full=Endonuclease RE2 [Arabidopsis thaliana]	43.84	Q9ZT94	RecName: Full=Retrovirus-related Pol polyprotein from transposon RE2; AltName: Full=Retro element 2; Short=AtRE2; Includes: RecName: Full=Protease RE2; Includes: RecName: Full=Reverse transcriptase RE2; Includes: RecName: Full=Endonuclease RE2 [Arabidopsis thaliana]	60.98	P93290	RecName: Full=Uncharacterized mitochondrial protein AtMg00240; AltName: Full=ORF111a [Arabidopsis thaliana]	508	Q9ZT94	RecName: Full=Retrovirus-related Pol polyprotein from transposon RE2; AltName: Full=Retro element 2; Short=AtRE2; Includes: RecName: Full=Protease RE2; Includes: RecName: Full=Reverse transcriptase RE2; Includes: RecName: Full=Endonuclease RE2 [Arabidopsis thaliana]	393.27	Q9ZT94	RecName: Full=Retrovirus-related Pol polyprotein from transposon RE2; AltName: Full=Retro element 2; Short=AtRE2; Includes: RecName: Full=Protease RE2; Includes: RecName: Full=Reverse transcriptase RE2; Includes: RecName: Full=Endonuclease RE2 [Arabidopsis thaliana]
Gene_164052_P1	5	1.56	F4JLM5	RecName: Full=Isoleucine--tRNA ligase, cytoplasmic; AltName: Full=Isoleucyl-tRNA synthetase; Short=IleRS [Arabidopsis thaliana]	32.26	F4I839	RecName: Full=Pectin acetylesterase 2; Flags: Precursor [Arabidopsis thaliana]	53.85	Q9SIG8	RecName: Full=bZIP transcription factor 30; Short=AtbZIP30; AltName: Full=Protein DRINK ME [Arabidopsis thaliana]	76	Q9LET7	RecName: Full=Calmodulin-interacting protein 111; Short=CaM-interacting protein 111; AltName: Full=ATPase family AAA domain-containing protein CIP111 [Arabidopsis thaliana]	30.8	F4JLM5	RecName: Full=Isoleucine--tRNA ligase, cytoplasmic; AltName: Full=Isoleucyl-tRNA synthetase; Short=IleRS [Arabidopsis thaliana]
Gene_164052_P2	7	0.25	P92516	RecName: Full=Uncharacterized mitochondrial protein AtMg00750; AltName: Full=ORF119 [Arabidopsis thaliana]	75	P92516	RecName: Full=Uncharacterized mitochondrial protein AtMg00750; AltName: Full=ORF119 [Arabidopsis thaliana]	80	P92516	RecName: Full=Uncharacterized mitochondrial protein AtMg00750; AltName: Full=ORF119 [Arabidopsis thaliana]	84	Q9ZSI1	RecName: Full=Putative expansin-A17; Short=AtEXPA17; AltName: Full=Alpha-expansin-17; Short=At-EXP17; Short=AtEx17; AltName: Full=Ath-ExpAlpha-1.13; Flags: Precursor [Arabidopsis thaliana]	32.73	Q9FL80	RecName: Full=Expansin-A22; Short=AtEXPA22; AltName: Full=Alpha-expansin-22; Short=At-EXP22; Short=AtEx22; AltName: Full=Ath-ExpAlpha-1.15; Flags: Precursor [Arabidopsis thaliana]
Gene_164052_P3	5	0.29	Q9FPW6	RecName: Full=BTB/POZ domain-containing protein POB1; AltName: Full=POZ/BTB CONTAINING-PROTEIN 1; Short=AtPOB1 [Arabidopsis thaliana]	30.77	Q8L7S8	RecName: Full=DEAD-box ATP-dependent RNA helicase 3, chloroplastic; AltName: Full=Protein EMBRYO DEFECTIVE 1138; Flags: Precursor [Arabidopsis thaliana]	63.33	Q9LN59	RecName: Full=Putative wall-associated receptor kinase-like 11; Flags: Precursor [Arabidopsis thaliana]	126	Q9FPW6	RecName: Full=BTB/POZ domain-containing protein POB1; AltName: Full=POZ/BTB CONTAINING-PROTEIN 1; Short=AtPOB1 [Arabidopsis thaliana]	30.8	Q9FPW6	RecName: Full=BTB/POZ domain-containing protein POB1; AltName: Full=POZ/BTB CONTAINING-PROTEIN 1; Short=AtPOB1 [Arabidopsis thaliana]
Gene_164052_P4	4	1.05	Q9FPW6	RecName: Full=BTB/POZ domain-containing protein POB1; AltName: Full=POZ/BTB CONTAINING-PROTEIN 1; Short=AtPOB1 [Arabidopsis thaliana]	34.48	Q5E915	RecName: Full=Protein RBL; AltName: Full=COMPASS-like H3K4 histone methylation complex component RBL; AltName: Full=RBBP5-like protein; Short=AtRbBp5; AltName: Full=Retinoblastoma-binding protein-like [Arabidopsis thaliana]	51.72	Q5E915	RecName: Full=Protein RBL; AltName: Full=COMPASS-like H3K4 histone methylation complex component RBL; AltName: Full=RBBP5-like protein; Short=AtRbBp5; AltName: Full=Retinoblastoma-binding protein-like [Arabidopsis thaliana]	126	Q9FPW6	RecName: Full=BTB/POZ domain-containing protein POB1; AltName: Full=POZ/BTB CONTAINING-PROTEIN 1; Short=AtPOB1 [Arabidopsis thaliana]	31.96	Q9FPW6	RecName: Full=BTB/POZ domain-containing protein POB1; AltName: Full=POZ/BTB CONTAINING-PROTEIN 1; Short=AtPOB1 [Arabidopsis thaliana]
Gene_164052_P5	10	0.4	F4I6M4	RecName: Full=TORTIFOLIA1-like protein 1; AltName: Full=Microtubule-associated protein SPIRAL2-like [Arabidopsis thaliana]	52.38	Q93Z18	RecName: Full=Casein kinase 1-like protein 3; AltName: Full=Protein CASEIN KINASE I-LIKE 3; Short=CK1.3 [Arabidopsis thaliana]	71.43	Q8LPJ1	RecName: Full=Casein kinase 1-like protein 6; AltName: Full=Plasmodesmal-associated protein kinase 1; AltName: Full=Protein CASEIN KINASE I-LIKE 6 [Arabidopsis thaliana]	40	Q9FK91	RecName: Full=Protein ADP-ribosyltransferase PARP3; AltName: Full=NAD(+) ADP-ribosyltransferase 3; Short=ADPRT-3; AltName: Full=Poly [ADP-ribose] polymerase 3; Short=PARP-3; AltName: Full=Poly[ADP-ribose] synthase 3 [Arabidopsis thaliana]	26.95	F4I6M4	RecName: Full=TORTIFOLIA1-like protein 1; AltName: Full=Microtubule-associated protein SPIRAL2-like [Arabidopsis thaliana]
Gene_164052_P6	7	1.16	Q8S8C6	RecName: Full=Protein BASIC PENTACYSTEINE4; Short=AtBPC4 [Arabidopsis thaliana]	50	F4I460	RecName: Full=Myosin-8; AltName: Full=Myosin XI B; Short=AtXIB [Arabidopsis thaliana]	63.64	F4I460	RecName: Full=Myosin-8; AltName: Full=Myosin XI B; Short=AtXIB [Arabidopsis thaliana]	85	O49506	RecName: Full=Glycolate oxidase 3; Short=GOX 3; AltName: Full=AtGLO5; AltName: Full=Peroxisomal (S)-2-hydroxy-acid oxidase GLO5; AltName: Full=Short chain alpha-hydroxy acid oxidase GLO5 [Arabidopsis thaliana]	30.8	Q8S8C6	RecName: Full=Protein BASIC PENTACYSTEINE4; Short=AtBPC4 [Arabidopsis thaliana]
Gene_164052_P7	7	1.38	Q8S8C6	RecName: Full=Protein BASIC PENTACYSTEINE4; Short=AtBPC4 [Arabidopsis thaliana]	50	F4I460	RecName: Full=Myosin-8; AltName: Full=Myosin XI B; Short=AtXIB [Arabidopsis thaliana]	63.64	F4I460	RecName: Full=Myosin-8; AltName: Full=Myosin XI B; Short=AtXIB [Arabidopsis thaliana]	85	O49506	RecName: Full=Glycolate oxidase 3; Short=GOX 3; AltName: Full=AtGLO5; AltName: Full=Peroxisomal (S)-2-hydroxy-acid oxidase GLO5; AltName: Full=Short chain alpha-hydroxy acid oxidase GLO5 [Arabidopsis thaliana]	30.42	Q8S8C6	RecName: Full=Protein BASIC PENTACYSTEINE4; Short=AtBPC4 [Arabidopsis thaliana]
Gene_164052_P8	11	0.000124	F4JTJ9	RecName: Full=Meiosis-specific protein ASY2; AltName: Full=Protein ASYNAPTIC 2 [Arabidopsis thaliana]	58.82	Q84J78	RecName: Full=Single-stranded DNA-binding protein, mitochondrial; Flags: Precursor [Arabidopsis thaliana]	64.71	Q84J78	RecName: Full=Single-stranded DNA-binding protein, mitochondrial; Flags: Precursor [Arabidopsis thaliana]	101	F4JTJ9	RecName: Full=Meiosis-specific protein ASY2; AltName: Full=Protein ASYNAPTIC 2 [Arabidopsis thaliana]	44.67	F4JTJ9	RecName: Full=Meiosis-specific protein ASY2; AltName: Full=Protein ASYNAPTIC 2 [Arabidopsis thaliana]
Gene_164052_P9	5	1.5	Q9FM14	RecName: Full=E3 ubiquitin-protein ligase SINA-like 11; AltName: Full=RING-type E3 ubiquitin transferase SINA-like 11; AltName: Full=Seven in absentia-like protein 11 [Arabidopsis thaliana]	36.84	Q9LYM3	RecName: Full=Protein LURP-one-related 14 [Arabidopsis thaliana]	57.89	Q9LYM3	RecName: Full=Protein LURP-one-related 14 [Arabidopsis thaliana]	137	Q9SB63	RecName: Full=Protein MODIFIER OF SNC1 1; AltName: Full=MODIFIER OF snc1, 1 [Arabidopsis thaliana]	31.57	Q9FM14	RecName: Full=E3 ubiquitin-protein ligase SINA-like 11; AltName: Full=RING-type E3 ubiquitin transferase SINA-like 11; AltName: Full=Seven in absentia-like protein 11 [Arabidopsis thaliana]
Gene_164052_P10	9	1.06	O22925	RecName: Full=Vacuolar-sorting receptor 2; Short=AtVSR2; AltName: Full=BP80-like protein c; Short=AtBP80c; AltName: Full=Epidermal growth factor receptor-like protein 4; Short=AtELP4; Flags: Precursor [Arabidopsis thaliana]	46.67	Q9SMY7	RecName: Full=Probable pectinesterase/pectinesterase inhibitor 44; Includes: RecName: Full=Pectinesterase inhibitor 44; AltName: Full=Pectin methylesterase inhibitor 44; Includes: RecName: Full=Pectinesterase 44; Short=PE 44; AltName: Full=Pectin methylesterase 44; Short=AtPME44; Flags: Precursor [Arabidopsis thaliana]	61.29	Q9LXK7	RecName: Full=Probable pectinesterase/pectinesterase inhibitor 32; Includes: RecName: Full=Pectinesterase inhibitor 32; AltName: Full=Pectin methylesterase inhibitor 32; Includes: RecName: Full=Pectinesterase 32; Short=PE 32; AltName: Full=Pectin methylesterase 32; Short=AtPME32; Flags: Precursor [Arabidopsis thaliana]	99	P93026	RecName: Full=Vacuolar-sorting receptor 1; Short=AtVSR1; AltName: Full=BP80-like protein b; Short=AtBP80b; AltName: Full=Epidermal growth factor receptor-like protein 1; Short=AtELP; Short=AtELP1; AltName: Full=Spot 3 protein; Flags: Precursor [Arabidopsis thaliana]	31.96	O22925	RecName: Full=Vacuolar-sorting receptor 2; Short=AtVSR2; AltName: Full=BP80-like protein c; Short=AtBP80c; AltName: Full=Epidermal growth factor receptor-like protein 4; Short=AtELP4; Flags: Precursor [Arabidopsis thaliana]
Gene_164052_P11	2	3.41	O64827	RecName: Full=Histone-lysine N-methyltransferase SUVR5; AltName: Full=C2H2 zinc finger-SET histone methyltransferase; Short=Protein C2H2 SET; AltName: Full=Protein SET DOMAIN GROUP 6; AltName: Full=Suppressor of variegation 3-9-related protein 5; Short=Su(var)3-9-related protein 5 [Arabidopsis thaliana]	46.88	Q84JK8	RecName: Full=Probable membrane-associated kinase regulator 6 [Arabidopsis thaliana]	56.25	Q84JK8	RecName: Full=Probable membrane-associated kinase regulator 6 [Arabidopsis thaliana]	73	O64827	RecName: Full=Histone-lysine N-methyltransferase SUVR5; AltName: Full=C2H2 zinc finger-SET histone methyltransferase; Short=Protein C2H2 SET; AltName: Full=Protein SET DOMAIN GROUP 6; AltName: Full=Suppressor of variegation 3-9-related protein 5; Short=Su(var)3-9-related protein 5 [Arabidopsis thaliana]	27.34	O64827	RecName: Full=Histone-lysine N-methyltransferase SUVR5; AltName: Full=C2H2 zinc finger-SET histone methyltransferase; Short=Protein C2H2 SET; AltName: Full=Protein SET DOMAIN GROUP 6; AltName: Full=Suppressor of variegation 3-9-related protein 5; Short=Su(var)3-9-related protein 5 [Arabidopsis thaliana]
Gene_164052_P12	10	2.31e-17	P92523	RecName: Full=Uncharacterized mitochondrial protein AtMg00860; AltName: Full=ORF158 [Arabidopsis thaliana]	100	P56786	RecName: Full=Protein Ycf2 [Arabidopsis thaliana]	100	P56786	RecName: Full=Protein Ycf2 [Arabidopsis thaliana]	111	Q9M8Y0	RecName: Full=Probable UDP-N-acetylglucosamine--peptide N-acetylglucosaminyltransferase SEC; AltName: Full=Protein SECRET AGENT [Arabidopsis thaliana]	76.64	P92523	RecName: Full=Uncharacterized mitochondrial protein AtMg00860; AltName: Full=ORF158 [Arabidopsis thaliana]
Gene_225736_P1	12	8.68e-05	Q9S793	RecName: Full=Protein FAR1-RELATED SEQUENCE 8 [Arabidopsis thaliana]	27.03	Q9SZL8	RecName: Full=Protein FAR1-RELATED SEQUENCE 5 [Arabidopsis thaliana]	46.51	Q9S793	RecName: Full=Protein FAR1-RELATED SEQUENCE 8 [Arabidopsis thaliana]	197	Q9LKR4	RecName: Full=Putative protein FAR1-RELATED SEQUENCE 10 [Arabidopsis thaliana]	45.44	Q9S793	RecName: Full=Protein FAR1-RELATED SEQUENCE 8 [Arabidopsis thaliana]
Gene_225736_P2	9	2.22e-05	Q9ZS96	RecName: Full=Uncharacterized protein At4g04775 [Arabidopsis thaliana]	43.48	Q9ZS96	RecName: Full=Uncharacterized protein At4g04775 [Arabidopsis thaliana]	59.46	F4HWB6	RecName: Full=Protein PIN-LIKES 1; AltName: Full=Auxin efflux carrier-like protein 1 [Arabidopsis thaliana]	49	Q9LP10	RecName: Full=Uncharacterized protein At1g43920, Chloroplastic; Flags: Precursor [Arabidopsis thaliana]	40.43	Q9ZS96	RecName: Full=Uncharacterized protein At4g04775 [Arabidopsis thaliana]
Gene_225736_P3	1	6.68	F4JI44	RecName: Full=Nodulin homeobox; AltName: Full=NDX1 homeobox protein homolog; Short=AtNDX1 [Arabidopsis thaliana]	30.91	F4JI44	RecName: Full=Nodulin homeobox; AltName: Full=NDX1 homeobox protein homolog; Short=AtNDX1 [Arabidopsis thaliana]	47.27	F4JI44	RecName: Full=Nodulin homeobox; AltName: Full=NDX1 homeobox protein homolog; Short=AtNDX1 [Arabidopsis thaliana]	49	F4JI44	RecName: Full=Nodulin homeobox; AltName: Full=NDX1 homeobox protein homolog; Short=AtNDX1 [Arabidopsis thaliana]	28.88	F4JI44	RecName: Full=Nodulin homeobox; AltName: Full=NDX1 homeobox protein homolog; Short=AtNDX1 [Arabidopsis thaliana]
Gene_225736_P4	2	6.7	F4JI44	RecName: Full=Nodulin homeobox; AltName: Full=NDX1 homeobox protein homolog; Short=AtNDX1 [Arabidopsis thaliana]	30.91	F4JI44	RecName: Full=Nodulin homeobox; AltName: Full=NDX1 homeobox protein homolog; Short=AtNDX1 [Arabidopsis thaliana]	47.27	F4JI44	RecName: Full=Nodulin homeobox; AltName: Full=NDX1 homeobox protein homolog; Short=AtNDX1 [Arabidopsis thaliana]	120	Q9SRV2	RecName: Full=Histone-lysine N-methyltransferase SUVR3; AltName: Full=Protein SET DOMAIN GROUP 20; AltName: Full=Suppressor of variegation 3-9-related protein 3; Short=Su(var)3-9-related protein 3 [Arabidopsis thaliana]	28.88	F4JI44	RecName: Full=Nodulin homeobox; AltName: Full=NDX1 homeobox protein homolog; Short=AtNDX1 [Arabidopsis thaliana]
Gene_225736_P5	5	1.33	Q9SY96	RecName: Full=Putative F-box/kelch-repeat protein At1g61540 [Arabidopsis thaliana]	32.43	Q9LIM6	RecName: Full=BTB/POZ domain-containing protein At3g26490 [Arabidopsis thaliana]	60.53	Q6IMT1	RecName: Full=Protein SABRE; AltName: Full=Protein HYPERSENSITIVE TO PI STARVATION 4; Flags: Precursor [Arabidopsis thaliana]	80	Q9SY96	RecName: Full=Putative F-box/kelch-repeat protein At1g61540 [Arabidopsis thaliana]	28.49	Q9SY96	RecName: Full=Putative F-box/kelch-repeat protein At1g61540 [Arabidopsis thaliana]
Gene_225736_P6	9	1.74	F4KAF2	RecName: Full=Protein MICRORCHIDIA 4; Short=AtMORC4; AltName: Full=Protein CRT1-homolog 4; Short=CRT1-h4 [Arabidopsis thaliana]	47.62	Q9CAF4	RecName: Full=Nuclear pore complex protein NUP1; AltName: Full=Nuclear pore complex protein NUP136; AltName: Full=Nucleoporin 1; AltName: Full=Nucleoporin 136 [Arabidopsis thaliana]	70.37	O49160	RecName: Full=Eukaryotic translation initiation factor 3 subunit C; Short=eIF3c; AltName: Full=Eukaryotic translation initiation factor 3 subunit 8; AltName: Full=eIF3 p110; AltName: Full=p105 [Arabidopsis thaliana]	42	F4JRS4	RecName: Full=Protein MICRORCHIDIA 7; Short=AtMORC7; AltName: Full=Protein CRT1-homolog 3; Short=CRT1-h3 [Arabidopsis thaliana]	25.41	F4KAF2	RecName: Full=Protein MICRORCHIDIA 4; Short=AtMORC4; AltName: Full=Protein CRT1-homolog 4; Short=CRT1-h4 [Arabidopsis thaliana]
Gene_225736_P7	8	0.77	Q8S8F2	RecName: Full=BTB/POZ domain-containing protein FBL11 [Arabidopsis thaliana]	50	Q8GXD9	RecName: Full=Protein SNOWY COTYLEDON 3; AltName: Full=QWRF motif-containing protein 1 [Arabidopsis thaliana]	68.57	Q9LXR8	RecName: Full=Peroxisomal and mitochondrial division factor 1 [Arabidopsis thaliana]	90	Q8S8F2	RecName: Full=BTB/POZ domain-containing protein FBL11 [Arabidopsis thaliana]	32.73	Q8S8F2	RecName: Full=BTB/POZ domain-containing protein FBL11 [Arabidopsis thaliana]
Gene_225736_P8	5	2.66	Q9ZV65	RecName: Full=Homeobox-leucine zipper protein HDG3; AltName: Full=HD-ZIP protein HDG3; AltName: Full=Homeodomain GLABRA 2-like protein 3; AltName: Full=Homeodomain transcription factor HDG3; AltName: Full=Protein HOMEODOMAIN GLABROUS 3; AltName: Full=Protein UPCURVED LEAF 1 [Arabidopsis thaliana]	31.58	C0LGR6	RecName: Full=Probable LRR receptor-like serine/threonine-protein kinase At4g29180; Flags: Precursor [Arabidopsis thaliana]	50	Q9ZV65	RecName: Full=Homeobox-leucine zipper protein HDG3; AltName: Full=HD-ZIP protein HDG3; AltName: Full=Homeodomain GLABRA 2-like protein 3; AltName: Full=Homeodomain transcription factor HDG3; AltName: Full=Protein HOMEODOMAIN GLABROUS 3; AltName: Full=Protein UPCURVED LEAF 1 [Arabidopsis thaliana]	102	Q9SKJ5	RecName: Full=Probable cellulose synthase A catalytic subunit 10 [UDP-forming]; Short=AtCesA10; Short=AtCesA13 [Arabidopsis thaliana]	30.8	Q9ZV65	RecName: Full=Homeobox-leucine zipper protein HDG3; AltName: Full=HD-ZIP protein HDG3; AltName: Full=Homeodomain GLABRA 2-like protein 3; AltName: Full=Homeodomain transcription factor HDG3; AltName: Full=Protein HOMEODOMAIN GLABROUS 3; AltName: Full=Protein UPCURVED LEAF 1 [Arabidopsis thaliana]
Gene_225736_P9	5	0.36	Q9LZH5	RecName: Full=Non-specific lipid transfer protein GPI-anchored 2; Short=AtLTPG-2; Short=Protein LTP-GPI-ANCHORED 2; AltName: Full=Xylogen-like protein 10; Short=AtXYLP10; Short=AtXYP5; Flags: Precursor [Arabidopsis thaliana]	39.39	Q9LZH5	RecName: Full=Non-specific lipid transfer protein GPI-anchored 2; Short=AtLTPG-2; Short=Protein LTP-GPI-ANCHORED 2; AltName: Full=Xylogen-like protein 10; Short=AtXYLP10; Short=AtXYP5; Flags: Precursor [Arabidopsis thaliana]	57.58	Q9SJW9	RecName: Full=CDT1-like protein a, chloroplastic; Short=AtCDT1a; Flags: Precursor [Arabidopsis thaliana]	82	F4K487	RecName: Full=Protein PHOX3 [Arabidopsis thaliana]	27.72	Q9LZH5	RecName: Full=Non-specific lipid transfer protein GPI-anchored 2; Short=AtLTPG-2; Short=Protein LTP-GPI-ANCHORED 2; AltName: Full=Xylogen-like protein 10; Short=AtXYLP10; Short=AtXYP5; Flags: Precursor [Arabidopsis thaliana]
Gene_225736_P10	12	0.12	Q93Y08	RecName: Full=Protein ACTIVITY OF BC1 COMPLEX KINASE 8, chloroplastic; Short=ABC1-LIKE KINASE 8; AltName: Full=ABC2 homolog protein 13; Short=AtATH13; AltName: Full=Oxidative stress-related ABC1-like protein 1, chloroplastic; Short=AtOSA1; Flags: Precursor [Arabidopsis thaliana]	48.15	Q9SHX9	RecName: Full=Putative F-box protein At1g65770 [Arabidopsis thaliana]	66.67	F4JAU2	RecName: Full=SAC3 family protein B [Arabidopsis thaliana]	43	Q9LVW6	RecName: Full=Protein THYLAKOID ASSEMBLY 8, chloroplastic; Short=At-THA8; Short=AtTHA8; AltName: Full=Protein EMBRYO DEFECTIVE 3123; Flags: Precursor [Arabidopsis thaliana]	28.88	Q93Y08	RecName: Full=Protein ACTIVITY OF BC1 COMPLEX KINASE 8, chloroplastic; Short=ABC1-LIKE KINASE 8; AltName: Full=ABC2 homolog protein 13; Short=AtATH13; AltName: Full=Oxidative stress-related ABC1-like protein 1, chloroplastic; Short=AtOSA1; Flags: Precursor [Arabidopsis thaliana]
Gene_325747_P1	123	3.88e-105	Q9FJN9	RecName: Full=Polyadenylate-binding protein 2; Short=AtPabN2; Short=AtPabN3; Short=Poly(A)-binding protein 2; AltName: Full=Nuclear poly(A)-binding protein 2; AltName: Full=Poly(A)-binding protein II; Short=PABII [Arabidopsis thaliana]	91.77	Q9FJN9	RecName: Full=Polyadenylate-binding protein 2; Short=AtPabN2; Short=AtPabN3; Short=Poly(A)-binding protein 2; AltName: Full=Nuclear poly(A)-binding protein 2; AltName: Full=Poly(A)-binding protein II; Short=PABII [Arabidopsis thaliana]	96.2	Q9FJN9	RecName: Full=Polyadenylate-binding protein 2; Short=AtPabN2; Short=AtPabN3; Short=Poly(A)-binding protein 2; AltName: Full=Nuclear poly(A)-binding protein 2; AltName: Full=Poly(A)-binding protein II; Short=PABII [Arabidopsis thaliana]	159	Q9LX90	RecName: Full=Polyadenylate-binding protein 3; Short=AtPabN2; Short=AtPabN3; Short=Poly(A)-binding protein 3; AltName: Full=Nuclear poly(A)-binding protein 3; AltName: Full=Poly(A)-binding protein III; Short=PABIII [Arabidopsis thaliana]	301.21	Q9FJN9	RecName: Full=Polyadenylate-binding protein 2; Short=AtPabN2; Short=AtPabN3; Short=Poly(A)-binding protein 2; AltName: Full=Nuclear poly(A)-binding protein 2; AltName: Full=Poly(A)-binding protein II; Short=PABII [Arabidopsis thaliana]
Gene_325747_P2	69	5.16e-31	Q9LNW3	RecName: Full=Protein phosphatase 2C 3; Short=AtPP2C03; AltName: Full=Protein AKT1-INTERACTING 1; AltName: Full=Protein HIGHLY ABA-INDUCED PP2C 2; AltName: Full=Protein HONSU; AltName: Full=Protein phosphatase 2C AIP1; Short=PP2C AIP1 [Arabidopsis thaliana]	64	O64583	RecName: Full=Probable protein phosphatase 2C 28; Short=AtPP2C28 [Arabidopsis thaliana]	80	O64583	RecName: Full=Probable protein phosphatase 2C 28; Short=AtPP2C28 [Arabidopsis thaliana]	132	Q9SZ53	RecName: Full=Probable protein phosphatase 2C 60; Short=AtPP2C60 [Arabidopsis thaliana]	112.08	Q9LNW3	RecName: Full=Protein phosphatase 2C 3; Short=AtPP2C03; AltName: Full=Protein AKT1-INTERACTING 1; AltName: Full=Protein HIGHLY ABA-INDUCED PP2C 2; AltName: Full=Protein HONSU; AltName: Full=Protein phosphatase 2C AIP1; Short=PP2C AIP1 [Arabidopsis thaliana]
Gene_325747_P3	1	1.22	Q9SHJ6	RecName: Full=Peroxisomal and mitochondrial division factor 2; AltName: Full=Ubiquitin-interacting factor 7 [Arabidopsis thaliana]	27.08	Q9SHJ6	RecName: Full=Peroxisomal and mitochondrial division factor 2; AltName: Full=Ubiquitin-interacting factor 7 [Arabidopsis thaliana]	64.58	Q9SHJ6	RecName: Full=Peroxisomal and mitochondrial division factor 2; AltName: Full=Ubiquitin-interacting factor 7 [Arabidopsis thaliana]	48	Q9SHJ6	RecName: Full=Peroxisomal and mitochondrial division factor 2; AltName: Full=Ubiquitin-interacting factor 7 [Arabidopsis thaliana]	31.19	Q9SHJ6	RecName: Full=Peroxisomal and mitochondrial division factor 2; AltName: Full=Ubiquitin-interacting factor 7 [Arabidopsis thaliana]
Gene_325747_P4	8	0.03	Q9SS80	RecName: Full=Protein OCTOPUS [Arabidopsis thaliana]	54.17	Q9SS80	RecName: Full=Protein OCTOPUS [Arabidopsis thaliana]	66.67	Q9SS80	RecName: Full=Protein OCTOPUS [Arabidopsis thaliana]	59	Q9FHP1	RecName: Full=ACT domain-containing protein ACR1; AltName: Full=Protein ACT DOMAIN REPEATS 1 [Arabidopsis thaliana]	33.11	Q9SS80	RecName: Full=Protein OCTOPUS [Arabidopsis thaliana]
Gene_325747_P5	77	1.41e-157	P46667	RecName: Full=Homeobox-leucine zipper protein ATHB-5; AltName: Full=HD-ZIP protein ATHB-5; AltName: Full=Homeodomain transcription factor ATHB-5 [Arabidopsis thaliana]	77.67	P46667	RecName: Full=Homeobox-leucine zipper protein ATHB-5; AltName: Full=HD-ZIP protein ATHB-5; AltName: Full=Homeodomain transcription factor ATHB-5 [Arabidopsis thaliana]	83.65	P46667	RecName: Full=Homeobox-leucine zipper protein ATHB-5; AltName: Full=HD-ZIP protein ATHB-5; AltName: Full=Homeodomain transcription factor ATHB-5 [Arabidopsis thaliana]	312	P46667	RecName: Full=Homeobox-leucine zipper protein ATHB-5; AltName: Full=HD-ZIP protein ATHB-5; AltName: Full=Homeodomain transcription factor ATHB-5 [Arabidopsis thaliana]	441.43	P46667	RecName: Full=Homeobox-leucine zipper protein ATHB-5; AltName: Full=HD-ZIP protein ATHB-5; AltName: Full=Homeodomain transcription factor ATHB-5 [Arabidopsis thaliana]
Gene_325747_P6	59	1.64e-91	Q9FKQ6	RecName: Full=Transcription factor bHLH99; AltName: Full=Basic helix-loop-helix protein 99; Short=AtbHLH99; Short=bHLH 99; AltName: Full=Transcription factor EN 18; AltName: Full=bHLH transcription factor bHLH099 [Arabidopsis thaliana]	62.13	Q9FKQ6	RecName: Full=Transcription factor bHLH99; AltName: Full=Basic helix-loop-helix protein 99; Short=AtbHLH99; Short=bHLH 99; AltName: Full=Transcription factor EN 18; AltName: Full=bHLH transcription factor bHLH099 [Arabidopsis thaliana]	78.69	Q700C7	RecName: Full=Transcription factor SPEECHLESS; AltName: Full=Basic helix-loop-helix protein 98; Short=AtbHLH98; Short=bHLH 98; AltName: Full=Transcription factor EN 19; AltName: Full=bHLH transcription factor bHLH098 [Arabidopsis thaliana]	295	Q9FKQ6	RecName: Full=Transcription factor bHLH99; AltName: Full=Basic helix-loop-helix protein 99; Short=AtbHLH99; Short=bHLH 99; AltName: Full=Transcription factor EN 18; AltName: Full=bHLH transcription factor bHLH099 [Arabidopsis thaliana]	271.55	Q9FKQ6	RecName: Full=Transcription factor bHLH99; AltName: Full=Basic helix-loop-helix protein 99; Short=AtbHLH99; Short=bHLH 99; AltName: Full=Transcription factor EN 18; AltName: Full=bHLH transcription factor bHLH099 [Arabidopsis thaliana]
Gene_325747_P7	63	1.8e-54	Q9FIX0	RecName: Full=Agamous-like MADS-box protein AGL81 [Arabidopsis thaliana]	51.85	O64645	RecName: Full=MADS-box protein SOC1; AltName: Full=Agamous-like MADS-box protein AGL20; AltName: Full=Protein SUPPRESSOR OF CONSTANS OVEREXPRESSION 1 [Arabidopsis thaliana]	74.07	O64645	RecName: Full=MADS-box protein SOC1; AltName: Full=Agamous-like MADS-box protein AGL20; AltName: Full=Protein SUPPRESSOR OF CONSTANS OVEREXPRESSION 1 [Arabidopsis thaliana]	271	Q9FLL0	RecName: Full=Agamous-like MADS-box protein AGL75 [Arabidopsis thaliana]	181.03	Q9FIX0	RecName: Full=Agamous-like MADS-box protein AGL81 [Arabidopsis thaliana]
Gene_325747_P8	3	2.45e-22	O22227	RecName: Full=Protein MIZU-KUSSEI 1 [Arabidopsis thaliana]	32	Q8S948	RecName: Full=Solanesyl diphosphate synthase 1, chloroplastic; Short=AtSPS1; AltName: Full=All-trans-nonaprenyl-diphosphate synthase 1 (geranylgeranyl-diphosphate specific); AltName: Full=Geranylgeranyl diphosphate synthase; Flags: Precursor [Arabidopsis thaliana]	54	Q8S948	RecName: Full=Solanesyl diphosphate synthase 1, chloroplastic; Short=AtSPS1; AltName: Full=All-trans-nonaprenyl-diphosphate synthase 1 (geranylgeranyl-diphosphate specific); AltName: Full=Geranylgeranyl diphosphate synthase; Flags: Precursor [Arabidopsis thaliana]	215	O22227	RecName: Full=Protein MIZU-KUSSEI 1 [Arabidopsis thaliana]	92.43	O22227	RecName: Full=Protein MIZU-KUSSEI 1 [Arabidopsis thaliana]
Gene_325747_P9	53	0	Q9FKQ1	RecName: Full=Protein DETOXIFICATION 27; Short=AtDTX27; AltName: Full=Multidrug and toxic compound extrusion protein 27; Short=MATE protein 27 [Arabidopsis thaliana]	81.72	Q9FKQ1	RecName: Full=Protein DETOXIFICATION 27; Short=AtDTX27; AltName: Full=Multidrug and toxic compound extrusion protein 27; Short=MATE protein 27 [Arabidopsis thaliana]	88.5	Q9FKQ1	RecName: Full=Protein DETOXIFICATION 27; Short=AtDTX27; AltName: Full=Multidrug and toxic compound extrusion protein 27; Short=MATE protein 27 [Arabidopsis thaliana]	495	Q940N9	RecName: Full=Protein DETOXIFICATION 39; Short=AtDTX39; AltName: Full=Multidrug and toxic compound extrusion protein 39; Short=MATE protein 39 [Arabidopsis thaliana]	681.4	Q9FKQ1	RecName: Full=Protein DETOXIFICATION 27; Short=AtDTX27; AltName: Full=Multidrug and toxic compound extrusion protein 27; Short=MATE protein 27 [Arabidopsis thaliana]
Gene_325747_P10	9	2.71e-12	Q94AC1	RecName: Full=Rhodanese-like domain-containing protein 6; AltName: Full=Sulfurtransferase 6; Short=AtStr6 [Arabidopsis thaliana]	51.72	C0LGN2	RecName: Full=Probable leucine-rich repeat receptor-like serine/threonine-protein kinase At3g14840; Flags: Precursor [Arabidopsis thaliana]	65.52	C0LGN2	RecName: Full=Probable leucine-rich repeat receptor-like serine/threonine-protein kinase At3g14840; Flags: Precursor [Arabidopsis thaliana]	143	Q94AC1	RecName: Full=Rhodanese-like domain-containing protein 6; AltName: Full=Sulfurtransferase 6; Short=AtStr6 [Arabidopsis thaliana]	62.39	Q94AC1	RecName: Full=Rhodanese-like domain-containing protein 6; AltName: Full=Sulfurtransferase 6; Short=AtStr6 [Arabidopsis thaliana]

## Sheet: Table S3 (blast-Nr)
Query	Number of HSPs	Lowest E-value	Accession (E-value)	Description (E-value)	Greatest identity %	Accession (identity %)	Description (identity %)	Greatest positive %	Accession (positive %)	Description (positive %)	Greatest HSP length	Accession (HSP length)	Description (HSP length)	Greatest bit score	Accession (bit score)	Description (bit score)
Gene_28738_P1	12	0.95	CAB66419	hypothetical protein [Arabidopsis thaliana]	65.22	CAB66419	hypothetical protein [Arabidopsis thaliana]	73.91	CAB66419	hypothetical protein [Arabidopsis thaliana]	76	AAF69170	F27F5.16 [Arabidopsis thaliana]	30.8	CAB66419	hypothetical protein [Arabidopsis thaliana]
Gene_28738_P2	1	4.29	OAO91138	5-FCL [Arabidopsis thaliana]	29.82	OAO91138	5-FCL [Arabidopsis thaliana]	49.12	OAO91138	5-FCL [Arabidopsis thaliana]	56	OAO91138	5-FCL [Arabidopsis thaliana]	27.72	OAO91138	5-FCL [Arabidopsis thaliana]
Gene_28738_P3	1	4.29	OAO91138	5-FCL [Arabidopsis thaliana]	29.82	OAO91138	5-FCL [Arabidopsis thaliana]	49.12	OAO91138	5-FCL [Arabidopsis thaliana]	56	OAO91138	5-FCL [Arabidopsis thaliana]	27.72	OAO91138	5-FCL [Arabidopsis thaliana]
Gene_28738_P4	0		not available	not available		not available	not available		not available	not available		not available	not available		not available	not available
Gene_28738_P5	130	5.08e-77	AAC02666	polyprotein [Arabidopsis thaliana]	57.5	BAB09268	unnamed protein product [Arabidopsis thaliana]	78.26	AAD14478	Strong similarity to gb|AF039376 Evelknievel retrotransposon polyprotein from Arabidopsis arenosa [Arabidopsis thaliana]	366	Q94HW2	RecName: Full=Retrovirus-related Pol polyprotein from transposon RE1; AltName: Full=Retro element 1; Short=AtRE1; Includes: RecName: Full=Protease RE1; Includes: RecName: Full=Reverse transcriptase RE1; Includes: RecName: Full=Endonuclease RE1 [Arabidopsis thaliana] >gb|AAK62788.1| polyprotein, putative [Arabidopsis thaliana] >dbj|BAB84015.1| polyprotein [Arabidopsis thaliana]	258.45	AAC02666	polyprotein [Arabidopsis thaliana]
Gene_28738_P6	134	3.08e-78	AAC02666	polyprotein [Arabidopsis thaliana]	63.93	AAD14478	Strong similarity to gb|AF039376 Evelknievel retrotransposon polyprotein from Arabidopsis arenosa [Arabidopsis thaliana]	81.97	AAD14478	Strong similarity to gb|AF039376 Evelknievel retrotransposon polyprotein from Arabidopsis arenosa [Arabidopsis thaliana]	358	Q94HW2	RecName: Full=Retrovirus-related Pol polyprotein from transposon RE1; AltName: Full=Retro element 1; Short=AtRE1; Includes: RecName: Full=Protease RE1; Includes: RecName: Full=Reverse transcriptase RE1; Includes: RecName: Full=Endonuclease RE1 [Arabidopsis thaliana] >gb|AAK62788.1| polyprotein, putative [Arabidopsis thaliana] >dbj|BAB84015.1| polyprotein [Arabidopsis thaliana]	261.92	AAC02666	polyprotein [Arabidopsis thaliana]
Gene_28738_P7	180	1.26e-99	BAA78424	polyprotein [Arabidopsis thaliana] >dbj|BAM44533.1| polyprotein [Arabidopsis thaliana]	79.75	CAB46043	retrotransposon like protein [Arabidopsis thaliana] >emb|CAB80958.1| retrotransposon like protein [Arabidopsis thaliana]	88.61	CAB46043	retrotransposon like protein [Arabidopsis thaliana] >emb|CAB80958.1| retrotransposon like protein [Arabidopsis thaliana]	454	AAF63110	putative retroelement pol polyprotein [Arabidopsis thaliana]	324.32	BAA78424	polyprotein [Arabidopsis thaliana] >dbj|BAM44533.1| polyprotein [Arabidopsis thaliana]
Gene_28738_P8	182	9.75e-100	BAA78424	polyprotein [Arabidopsis thaliana] >dbj|BAM44533.1| polyprotein [Arabidopsis thaliana]	79.75	CAB46043	retrotransposon like protein [Arabidopsis thaliana] >emb|CAB80958.1| retrotransposon like protein [Arabidopsis thaliana]	88.61	CAB46043	retrotransposon like protein [Arabidopsis thaliana] >emb|CAB80958.1| retrotransposon like protein [Arabidopsis thaliana]	385	AAC28230	contains similarity to reverse transcriptases (Pfam: rvt.hmm, score: 12.22) [Arabidopsis thaliana] >emb|CAB77897.1| putative reverse transcriptase [Arabidopsis thaliana]	324.32	BAM44532	polyprotein [Arabidopsis thaliana]
Gene_28738_P9	82	0	CCH26559	Radical-induced cell death 1 [Arabidopsis thaliana]	92.19	5NGO_A	Crystal structure of the PARP domain of Arabidopsis RADICAL-INDUCED CELL DEATH1 [Arabidopsis thaliana] >pdb|5NGO|B Crystal structure of the PARP domain of Arabidopsis RADICAL-INDUCED CELL DEATH1 [Arabidopsis thaliana] >pdb|5NGO|C Crystal structure of the PARP domain of Arabidopsis RADICAL-INDUCED CELL DEATH1 [Arabidopsis thaliana] >pdb|5NGO|D Crystal structure of the PARP domain of Arabidopsis RA…	96.35	5NGO_A	Crystal structure of the PARP domain of Arabidopsis RADICAL-INDUCED CELL DEATH1 [Arabidopsis thaliana] >pdb|5NGO|B Crystal structure of the PARP domain of Arabidopsis RADICAL-INDUCED CELL DEATH1 [Arabidopsis thaliana] >pdb|5NGO|C Crystal structure of the PARP domain of Arabidopsis RADICAL-INDUCED CELL DEATH1 [Arabidopsis thaliana] >pdb|5NGO|D Crystal structure of the PARP domain of Arabidopsis RA…	596	AAG23444	unknown protein [Arabidopsis thaliana]	936.79	CCH26559	Radical-induced cell death 1 [Arabidopsis thaliana]
Gene_28738_P10	82	0	CCH26559	Radical-induced cell death 1 [Arabidopsis thaliana]	92.19	5NGO_A	Crystal structure of the PARP domain of Arabidopsis RADICAL-INDUCED CELL DEATH1 [Arabidopsis thaliana] >pdb|5NGO|B Crystal structure of the PARP domain of Arabidopsis RADICAL-INDUCED CELL DEATH1 [Arabidopsis thaliana] >pdb|5NGO|C Crystal structure of the PARP domain of Arabidopsis RADICAL-INDUCED CELL DEATH1 [Arabidopsis thaliana] >pdb|5NGO|D Crystal structure of the PARP domain of Arabidopsis RA…	96.35	5NGO_A	Crystal structure of the PARP domain of Arabidopsis RADICAL-INDUCED CELL DEATH1 [Arabidopsis thaliana] >pdb|5NGO|B Crystal structure of the PARP domain of Arabidopsis RADICAL-INDUCED CELL DEATH1 [Arabidopsis thaliana] >pdb|5NGO|C Crystal structure of the PARP domain of Arabidopsis RADICAL-INDUCED CELL DEATH1 [Arabidopsis thaliana] >pdb|5NGO|D Crystal structure of the PARP domain of Arabidopsis RA…	576	AAG23444	unknown protein [Arabidopsis thaliana]	918.3	CCH26559	Radical-induced cell death 1 [Arabidopsis thaliana]
Gene_42751_P1	100	2.49e-98	AAG10812	Putative retroelement polyprotein [Arabidopsis thaliana]	77.17	AAC28230	contains similarity to reverse transcriptases (Pfam: rvt.hmm, score: 12.22) [Arabidopsis thaliana] >emb|CAB77897.1| putative reverse transcriptase [Arabidopsis thaliana]	88.19	AAC28230	contains similarity to reverse transcriptases (Pfam: rvt.hmm, score: 12.22) [Arabidopsis thaliana] >emb|CAB77897.1| putative reverse transcriptase [Arabidopsis thaliana]	253	CAB10526	retrotransposon like protein [Arabidopsis thaliana] >emb|CAB78748.1| retrotransposon like protein [Arabidopsis thaliana]	316.62	AAG10812	Putative retroelement polyprotein [Arabidopsis thaliana]
Gene_42751_P2	177	0	AAF79348	F15O4.13 [Arabidopsis thaliana]	80.31	OAO89362	hypothetical protein AXX17_ATUG01330 [Arabidopsis thaliana]	89.76	OAO89362	hypothetical protein AXX17_ATUG01330 [Arabidopsis thaliana]	1351	OAP08483	hypothetical protein AXX17_AT2G08830 [Arabidopsis thaliana]	1556.19	AAF79348	F15O4.13 [Arabidopsis thaliana]
Gene_42751_P3	245	0	AAG10812	Putative retroelement polyprotein [Arabidopsis thaliana]	80.84	AAD29768	putative polyprotein [Arabidopsis thaliana] >emb|CAB77909.1| putative polyprotein [Arabidopsis thaliana]	89.22	AAD29768	putative polyprotein [Arabidopsis thaliana] >emb|CAB77909.1| putative polyprotein [Arabidopsis thaliana]	1438	AAG50751	polyprotein, putative [Arabidopsis thaliana]	1542.71	AAG10812	Putative retroelement polyprotein [Arabidopsis thaliana]
Gene_42751_P4	7	5.42	OAP16395	Pectinesterase inhibitor domain [Arabidopsis thaliana x Arabidopsis arenosa] >gb|OAP16395.1| PMEPCRA [Arabidopsis thaliana]	41.86	OAP16395	Pectinesterase inhibitor domain [Arabidopsis thaliana x Arabidopsis arenosa] >gb|OAP16395.1| PMEPCRA [Arabidopsis thaliana]	58.14	OAP16395	Pectinesterase inhibitor domain [Arabidopsis thaliana x Arabidopsis arenosa] >gb|OAP16395.1| PMEPCRA [Arabidopsis thaliana]	91	CAD5335239	unnamed protein product [Arabidopsis thaliana]	30.03	OAP16395	Pectinesterase inhibitor domain [Arabidopsis thaliana x Arabidopsis arenosa] >gb|OAP16395.1| PMEPCRA [Arabidopsis thaliana]
Gene_42751_P5	190	0	AAG10812	Putative retroelement polyprotein [Arabidopsis thaliana]	75.44	AAC28230	contains similarity to reverse transcriptases (Pfam: rvt.hmm, score: 12.22) [Arabidopsis thaliana] >emb|CAB77897.1| putative reverse transcriptase [Arabidopsis thaliana]	88.1	AAD29768	putative polyprotein [Arabidopsis thaliana] >emb|CAB77909.1| putative polyprotein [Arabidopsis thaliana]	1138	AAG10812	Putative retroelement polyprotein [Arabidopsis thaliana]	1438.71	AAG10812	Putative retroelement polyprotein [Arabidopsis thaliana]
Gene_164052_P1	111	1.52e-73	AAD22283	putative retroelement pol polyprotein [Arabidopsis thaliana]	65.38	OAP02499	hypothetical protein AXX17_AT3G33880 [Arabidopsis thaliana]	74.07	OAO89340	hypothetical protein AXX17_ATUG01680 [Arabidopsis thaliana]	426	AAD22283	putative retroelement pol polyprotein [Arabidopsis thaliana]	256.14	AAD22283	putative retroelement pol polyprotein [Arabidopsis thaliana]
Gene_164052_P2	111	9.17e-124	AAM94940	conserved hypothetical protein [Arabidopsis thaliana]	82.02	AAF63114	Hypothetical protein [Arabidopsis thaliana]	89.89	AAF63114	Hypothetical protein [Arabidopsis thaliana]	407	AAD48078	hypothetical protein AT4g08050 [imported] - Arabidopsis thaliana [Arabidopsis thaliana] >gb|AAD48078.1| contains similarity to retrotransposons; may be a pseudogene [Arabidopsis thaliana] >emb|CAB81142.1| AT4g08050 [Arabidopsis thaliana]	398.28	BAB10790	retroelement pol polyprotein-like [Arabidopsis thaliana]
Gene_164052_P3	47	7.89e-66	AAC97237	putative TNP2-like transposon protein [Arabidopsis thaliana]	85.71	AAD22703	putative TNP2-like transposon protein [Arabidopsis thaliana]	89.29	AAD22703	putative TNP2-like transposon protein [Arabidopsis thaliana]	202	AAG52024	Tam1 transposon protein TNP2, putative; 12762-16371 [Arabidopsis thaliana]	218.39	AAC97237	putative TNP2-like transposon protein [Arabidopsis thaliana]
Gene_164052_P4	153	5.67e-96	AAD22702	putative TNP1-like transposon protein [Arabidopsis thaliana]	85.71	AAD22703	putative TNP2-like transposon protein [Arabidopsis thaliana]	89.29	AAD22703	putative TNP2-like transposon protein [Arabidopsis thaliana]	540	OAO89372	hypothetical protein AXX17_ATUG01270 [Arabidopsis thaliana]	311.23	AAD22702	putative TNP1-like transposon protein [Arabidopsis thaliana]
Gene_164052_P5	17	5.08e-06	CAD5327735	unnamed protein product [Arabidopsis thaliana]	52.38	NP_001329054	casein kinase I-like 3 [Arabidopsis thaliana] >ref|NP_001329055.1| casein kinase I-like 3 [Arabidopsis thaliana] >ref|NP_001329056.1| casein kinase I-like 3 [Arabidopsis thaliana] >ref|NP_194617.2| casein kinase I-like 3 [Arabidopsis thaliana] >sp|Q93Z18.1| RecName: Full=Casein kinase 1-like protein 3; AltName: Full=Protein CASEIN KINASE I-LIKE 3; Short=CK1.3 [Arabidopsis thaliana] >gb|KAG7617718…	66.67	NP_001329054	casein kinase I-like 3 [Arabidopsis thaliana] >ref|NP_001329055.1| casein kinase I-like 3 [Arabidopsis thaliana] >ref|NP_001329056.1| casein kinase I-like 3 [Arabidopsis thaliana] >ref|NP_194617.2| casein kinase I-like 3 [Arabidopsis thaliana] >sp|Q93Z18.1| RecName: Full=Casein kinase 1-like protein 3; AltName: Full=Protein CASEIN KINASE I-LIKE 3; Short=CK1.3 [Arabidopsis thaliana] >gb|KAG7617718…	55	CAD5327735	unnamed protein product [Arabidopsis thaliana]	42.74	OAP04480	hypothetical protein AXX17_AT3G34890 [Arabidopsis thaliana]
Gene_164052_P6	12	0.16	NP_189792	myosin heavy chain-like protein [Arabidopsis thaliana] >gb|AEE77719.1| myosin heavy chain-like protein [Arabidopsis thaliana] >emb|CAB91577.1| putative protein [Arabidopsis thaliana]	35.42	OAP01457	Zinc finger RING-type [Arabidopsis thaliana x Arabidopsis arenosa] >gb|OAP01457.1| hypothetical protein AXX17_AT3G07030 [Arabidopsis thaliana]	51.65	NP_189792	myosin heavy chain-like protein [Arabidopsis thaliana] >gb|AEE77719.1| myosin heavy chain-like protein [Arabidopsis thaliana] >emb|CAB91577.1| putative protein [Arabidopsis thaliana]	158	CAA0395934	unnamed protein product [Arabidopsis thaliana]	36.97	NP_189792	myosin heavy chain-like protein [Arabidopsis thaliana] >gb|AEE77719.1| myosin heavy chain-like protein [Arabidopsis thaliana] >emb|CAB91577.1| putative protein [Arabidopsis thaliana]
Gene_164052_P7	10	0.18	NP_189792	myosin heavy chain-like protein [Arabidopsis thaliana] >gb|AEE77719.1| myosin heavy chain-like protein [Arabidopsis thaliana] >emb|CAB91577.1| putative protein [Arabidopsis thaliana]	35.42	NP_187368	RING/U-box superfamily protein [Arabidopsis thaliana] >gb|AAF20234.1| putative RING zinc finger protein [Arabidopsis thaliana] >gb|AAV85664.1| At3g07120 [Arabidopsis thaliana] >gb|AAW78594.1| At3g07120 [Arabidopsis thaliana] >gb|AEE74501.1| RING/U-box superfamily protein [Arabidopsis thaliana]	51.65	NP_189792	myosin heavy chain-like protein [Arabidopsis thaliana] >gb|AEE77719.1| myosin heavy chain-like protein [Arabidopsis thaliana] >emb|CAB91577.1| putative protein [Arabidopsis thaliana]	125	NP_198635	myosin heavy chain-like protein [Arabidopsis thaliana] >gb|AED94277.1| myosin heavy chain-like protein [Arabidopsis thaliana]	36.58	NP_189792	myosin heavy chain-like protein [Arabidopsis thaliana] >gb|AEE77719.1| myosin heavy chain-like protein [Arabidopsis thaliana] >emb|CAB91577.1| putative protein [Arabidopsis thaliana]
Gene_164052_P8	24	2.59e-05	CAC01882	hypothetical protein T9L3_130 - Arabidopsis thaliana [Arabidopsis thaliana] >emb|CAC01882.1| putative protein [Arabidopsis thaliana]	36	VYS59148	unnamed protein product [Arabidopsis thaliana]	55.81	AAD15332	hypothetical protein [Arabidopsis thaliana] >emb|CAB77861.1| hypothetical protein [Arabidopsis thaliana]	106	CAD5328544	unnamed protein product [Arabidopsis thaliana]	49.68	CAC01882	hypothetical protein T9L3_130 - Arabidopsis thaliana [Arabidopsis thaliana] >emb|CAC01882.1| putative protein [Arabidopsis thaliana]
Gene_164052_P9	50	3.61e-24	OAO89434	hypothetical protein AXX17_ATUG00640 [Arabidopsis thaliana]	73.68	OAO89425	Integrase catalytic core [Arabidopsis thaliana x Arabidopsis arenosa] >gb|OAO89425.1| hypothetical protein AXX17_ATUG00530 [Arabidopsis thaliana]	81.48	CAB45815	putative protein [Arabidopsis thaliana] >emb|CAB79049.1| putative protein [Arabidopsis thaliana]	328	AAD30632	Hypothetical protein [Arabidopsis thaliana]	112.08	OAO89434	hypothetical protein AXX17_ATUG00640 [Arabidopsis thaliana]
Gene_164052_P10	177	2.25e-80	OAO89060	hypothetical protein AXX17_ATUG04920 [Arabidopsis thaliana]	66.67	OAO89328	hypothetical protein AXX17_ATUG01930 [Arabidopsis thaliana]	82.35	OAO89328	hypothetical protein AXX17_ATUG01930 [Arabidopsis thaliana]	690	AAD48078	hypothetical protein AT4g08050 [imported] - Arabidopsis thaliana [Arabidopsis thaliana] >gb|AAD48078.1| contains similarity to retrotransposons; may be a pseudogene [Arabidopsis thaliana] >emb|CAB81142.1| AT4g08050 [Arabidopsis thaliana]	285.8	OAO89060	hypothetical protein AXX17_ATUG04920 [Arabidopsis thaliana]
Gene_164052_P11	0		not available	not available		not available	not available		not available	not available		not available	not available		not available	not available
Gene_164052_P12	105	6.5e-96	AAD28680	putative retroelement pol polyprotein [Arabidopsis thaliana]	100	QXO02125	Ycf2 [Arabidopsis thaliana]	100	QXO02125	Ycf2 [Arabidopsis thaliana]	246	BAB02630	retroelement pol polyprotein-like [Arabidopsis thaliana]	307.76	AAF24529	F7F22.15 [Arabidopsis thaliana]
Gene_225736_P1	132	1.48e-123	AAC95212	Mutator-like transposase [Arabidopsis thaliana]	51.6	AAC98466	Mutator-like transposase [Arabidopsis thaliana]	69.68	AAC98466	Mutator-like transposase [Arabidopsis thaliana]	616	AAC97243	Mutator-like transposase [Arabidopsis thaliana] >gb|AAM15358.1| Mutator-like transposase [Arabidopsis thaliana]	395.59	AAC95212	Mutator-like transposase [Arabidopsis thaliana]
Gene_225736_P2	84	3.24e-13	OAP03513	hypothetical protein AXX17_AT3G33460 [Arabidopsis thaliana]	55.56	OAO99092	hypothetical protein AXX17_AT4G06980 [Arabidopsis thaliana]	77.78	CAD5324688	unnamed protein product [Arabidopsis thaliana]	107	AAC69115	hypothetical protein [Arabidopsis thaliana]	66.24	OAP03513	hypothetical protein AXX17_AT3G33460 [Arabidopsis thaliana]
Gene_225736_P3	138	1.78e-24	AAD15517	hypothetical protein [Arabidopsis thaliana]	58.97	OAP09820	hypothetical protein AXX17_AT2G09740 [Arabidopsis thaliana]	71.79	OAP09820	hypothetical protein AXX17_AT2G09740 [Arabidopsis thaliana]	278	CAB52556	putative protein [Arabidopsis thaliana] >emb|CAB77959.1| putative protein [Arabidopsis thaliana]	110.54	AAD15517	hypothetical protein [Arabidopsis thaliana]
Gene_225736_P4	138	1.31e-24	AAD15517	hypothetical protein [Arabidopsis thaliana]	58.97	OAP09820	hypothetical protein AXX17_AT2G09740 [Arabidopsis thaliana]	71.79	OAP09820	hypothetical protein AXX17_AT2G09740 [Arabidopsis thaliana]	272	AAD15517	hypothetical protein [Arabidopsis thaliana]	110.54	AAD15517	hypothetical protein [Arabidopsis thaliana]
Gene_225736_P5	0		not available	not available		not available	not available		not available	not available		not available	not available		not available	not available
Gene_225736_P6	0		not available	not available		not available	not available		not available	not available		not available	not available		not available	not available
Gene_225736_P7	135	1.85e-53	OAP07569	hypothetical protein AXX17_AT2G08070 [Arabidopsis thaliana]	58.93	BAB02259	retroelement pol polyprotein-like [Arabidopsis thaliana]	82.14	BAB02259	retroelement pol polyprotein-like [Arabidopsis thaliana]	348	OAP07569	hypothetical protein AXX17_AT2G08070 [Arabidopsis thaliana]	206.07	OAP07569	hypothetical protein AXX17_AT2G08070 [Arabidopsis thaliana]
Gene_225736_P8	99	5.75e-14	OAO89332	hypothetical protein AXX17_ATUG01640 [Arabidopsis thaliana]	42.42	OAO89328	hypothetical protein AXX17_ATUG01930 [Arabidopsis thaliana]	64.52	CAD5333069	unnamed protein product [Arabidopsis thaliana]	193	OAO89278	hypothetical protein AXX17_ATUG02310 [Arabidopsis thaliana]	77.41	OAO89332	hypothetical protein AXX17_ATUG01640 [Arabidopsis thaliana]
Gene_225736_P9	23	1.84	CAD5324786	unnamed protein product [Arabidopsis thaliana]	39.39	NP_189958	Bifunctional inhibitor/lipid-transfer protein/seed storage 2S albumin superfamily protein [Arabidopsis thaliana] >sp|Q9LZH5.1| RecName: Full=Non-specific lipid transfer protein GPI-anchored 2; Short=AtLTPG-2; Short=Protein LTP-GPI-ANCHORED 2; AltName: Full=Xylogen-like protein 10; Short=AtXYLP10; Short=AtXYP5; Flags: Precursor [Arabidopsis thaliana] >gb|AAK76582.1| putative lipid transfer protein…	57.58	CAD5320024	unnamed protein product [Arabidopsis thaliana]	82	VYS67438	unnamed protein product [Arabidopsis thaliana]	28.49	CAD5324786	unnamed protein product [Arabidopsis thaliana]
Gene_225736_P10	11	0.84	CAD5335866	unnamed protein product [Arabidopsis thaliana]	39.02	CAA0192378	Pentatricopeptide repeat [Arabidopsis suecica] >emb|CAA0192378.1| unnamed protein product [Arabidopsis thaliana] >emb|CAD5312447.1| unnamed protein product [Arabidopsis thaliana] >emb|VYS45772.1| unnamed protein product [Arabidopsis thaliana]	54.05	NP_186882	Pentatricopeptide repeat (PPR) superfamily protein [Arabidopsis thaliana] >sp|Q9FWA6.2| RecName: Full=Pentatricopeptide repeat-containing protein At3g02330, mitochondrial; AltName: Full=Mitochondrial editing factor 13; Flags: Precursor [Arabidopsis thaliana] >gb|KAG7629743.1| Pentatricopeptide repeat [Arabidopsis suecica] >gb|AEE73793.1| Pentatricopeptide repeat (PPR) superfamily protein [Arabido…	41	CAD5335866	unnamed protein product [Arabidopsis thaliana]	29.26	CAD5335866	unnamed protein product [Arabidopsis thaliana]
Gene_325747_P1	128	1.21e-104	CAD5335900	unnamed protein product [Arabidopsis thaliana]	93.58	OAO95742	hypothetical protein AXX17_AT5G65050 [Arabidopsis thaliana]	96.2	CAD5335900	unnamed protein product [Arabidopsis thaliana]	194	NP_001190511	polyadenylate-binding protein 1 [Arabidopsis thaliana] >gb|AED96039.1| polyadenylate-binding protein 1 [Arabidopsis thaliana]	301.6	CAD5335900	unnamed protein product [Arabidopsis thaliana]
Gene_325747_P2	100	3.71e-30	OAP11802	PPM-type phosphatase domain [Arabidopsis suecica] >gb|KAG7645429.1| PPM-type phosphatase domain [Arabidopsis thaliana x Arabidopsis arenosa] >gb|OAP11802.1| HON [Arabidopsis thaliana] >emb|CAA0175247.1| unnamed protein product [Arabidopsis thaliana] >emb|VYS45298.1| unnamed protein product [Arabidopsis thaliana]	82.61	OAO91509	hypothetical protein AXX17_AT5G58600 [Arabidopsis thaliana]	86.96	OAO91509	hypothetical protein AXX17_AT5G58600 [Arabidopsis thaliana]	120	4N0G_A	Crystal Structure of PYL13-PP2CA complex [Arabidopsis thaliana] >pdb|4N0G|B Crystal Structure of PYL13-PP2CA complex [Arabidopsis thaliana]	112.08	OAP11802	PPM-type phosphatase domain [Arabidopsis suecica] >gb|KAG7645429.1| PPM-type phosphatase domain [Arabidopsis thaliana x Arabidopsis arenosa] >gb|OAP11802.1| HON [Arabidopsis thaliana] >emb|CAA0175247.1| unnamed protein product [Arabidopsis thaliana] >emb|VYS45298.1| unnamed protein product [Arabidopsis thaliana]
Gene_325747_P3	13	0	NP_201332	LMBR1-like membrane protein [Arabidopsis thaliana] >gb|KAG7607381.1| LMBR1-like membrane protein [Arabidopsis thaliana x Arabidopsis arenosa] >gb|AED98034.1| LMBR1-like membrane protein [Arabidopsis thaliana] >gb|OAO91285.1| hypothetical protein AXX17_AT5G65090 [Arabidopsis thaliana] >emb|CAA0412176.1| unnamed protein product [Arabidopsis thaliana] >emb|VYS71477.1| unnamed protein product [Arabid…	95.34	NP_001032150	LMBR1-like membrane protein [Arabidopsis thaliana] >gb|AED98035.1| LMBR1-like membrane protein [Arabidopsis thaliana]	98.7	NP_001032150	LMBR1-like membrane protein [Arabidopsis thaliana] >gb|AED98035.1| LMBR1-like membrane protein [Arabidopsis thaliana]	732	NP_201332	LMBR1-like membrane protein [Arabidopsis thaliana] >gb|KAG7607381.1| LMBR1-like membrane protein [Arabidopsis thaliana x Arabidopsis arenosa] >gb|AED98034.1| LMBR1-like membrane protein [Arabidopsis thaliana] >gb|OAO91285.1| hypothetical protein AXX17_AT5G65090 [Arabidopsis thaliana] >emb|CAA0412176.1| unnamed protein product [Arabidopsis thaliana] >emb|VYS71477.1| unnamed protein product [Arabid…	1263.83	NP_201332	LMBR1-like membrane protein [Arabidopsis thaliana] >gb|KAG7607381.1| LMBR1-like membrane protein [Arabidopsis thaliana x Arabidopsis arenosa] >gb|AED98034.1| LMBR1-like membrane protein [Arabidopsis thaliana] >gb|OAO91285.1| hypothetical protein AXX17_AT5G65090 [Arabidopsis thaliana] >emb|CAA0412176.1| unnamed protein product [Arabidopsis thaliana] >emb|VYS71477.1| unnamed protein product [Arabid…
Gene_325747_P4	25	1.32e-39	AAN60336	unknown [Arabidopsis thaliana] >gb|KAG7607382.1| hypothetical protein ISN45_At05g061670 [Arabidopsis thaliana x Arabidopsis arenosa] >gb|OAO95325.1| hypothetical protein AXX17_AT5G65100 [Arabidopsis thaliana] >emb|CAA0412178.1| unnamed protein product [Arabidopsis thaliana]	70	CAD5335905	unnamed protein product [Arabidopsis thaliana]	81.11	CAD5335905	unnamed protein product [Arabidopsis thaliana]	150	AAN60336	unknown [Arabidopsis thaliana] >gb|KAG7607382.1| hypothetical protein ISN45_At05g061670 [Arabidopsis thaliana x Arabidopsis arenosa] >gb|OAO95325.1| hypothetical protein AXX17_AT5G65100 [Arabidopsis thaliana] >emb|CAA0412178.1| unnamed protein product [Arabidopsis thaliana]	132.11	AAN60336	unknown [Arabidopsis thaliana] >gb|KAG7607382.1| hypothetical protein ISN45_At05g061670 [Arabidopsis thaliana x Arabidopsis arenosa] >gb|OAO95325.1| hypothetical protein AXX17_AT5G65100 [Arabidopsis thaliana] >emb|CAA0412178.1| unnamed protein product [Arabidopsis thaliana]
Gene_325747_P5	100	1.55e-166	OAO89839	Homeobox domain [Arabidopsis thaliana x Arabidopsis arenosa] >gb|OAO89839.1| HB5 [Arabidopsis thaliana] >emb|VYS71479.1| unnamed protein product [Arabidopsis thaliana]	77.99	OAO89839	Homeobox domain [Arabidopsis thaliana x Arabidopsis arenosa] >gb|OAO89839.1| HB5 [Arabidopsis thaliana] >emb|VYS71479.1| unnamed protein product [Arabidopsis thaliana]	83.65	NP_201334	homeobox protein 5 [Arabidopsis thaliana] >sp|P46667.1| RecName: Full=Homeobox-leucine zipper protein ATHB-5; AltName: Full=HD-ZIP protein ATHB-5; AltName: Full=Homeodomain transcription factor ATHB-5 [Arabidopsis thaliana] >gb|AAG40406.1| AT5g65310 [Arabidopsis thaliana] >gb|AAL66990.1| putative homeobox-leucine zipper protein ATHB-5 [Arabidopsis thaliana] >gb|AAM14279.1| putative homeobox-leuci…	312	OAO89839	Homeobox domain [Arabidopsis thaliana x Arabidopsis arenosa] >gb|OAO89839.1| HB5 [Arabidopsis thaliana] >emb|VYS71479.1| unnamed protein product [Arabidopsis thaliana]	466.46	OAO89839	Homeobox domain [Arabidopsis thaliana x Arabidopsis arenosa] >gb|OAO89839.1| HB5 [Arabidopsis thaliana] >emb|VYS71479.1| unnamed protein product [Arabidopsis thaliana]
Gene_325747_P6	100	3.64e-94	OAO91417	Myc-type basic helix-loop-helix (bHLH) domain [Arabidopsis thaliana x Arabidopsis arenosa] >gb|OAO91417.1| hypothetical protein AXX17_AT5G65120 [Arabidopsis thaliana]	69.23	NP_001325695	basic helix-loop-helix (bHLH) DNA-binding superfamily protein [Arabidopsis thaliana] >ref|NP_001325697.1| basic helix-loop-helix (bHLH) DNA-binding superfamily protein [Arabidopsis thaliana] >gb|ANM63620.1| basic helix-loop-helix (bHLH) DNA-binding superfamily protein [Arabidopsis thaliana] >gb|ANM63622.1| basic helix-loop-helix (bHLH) DNA-binding superfamily protein [Arabidopsis thaliana]	84.62	NP_001325695	basic helix-loop-helix (bHLH) DNA-binding superfamily protein [Arabidopsis thaliana] >ref|NP_001325697.1| basic helix-loop-helix (bHLH) DNA-binding superfamily protein [Arabidopsis thaliana] >gb|ANM63620.1| basic helix-loop-helix (bHLH) DNA-binding superfamily protein [Arabidopsis thaliana] >gb|ANM63622.1| basic helix-loop-helix (bHLH) DNA-binding superfamily protein [Arabidopsis thaliana]	295	CAA0412182	Myc-type basic helix-loop-helix (bHLH) domain [Arabidopsis suecica] >emb|CAA0412182.1| unnamed protein product [Arabidopsis thaliana] >emb|VYS71480.1| unnamed protein product [Arabidopsis thaliana]	280.41	OAO91417	Myc-type basic helix-loop-helix (bHLH) domain [Arabidopsis thaliana x Arabidopsis arenosa] >gb|OAO91417.1| hypothetical protein AXX17_AT5G65120 [Arabidopsis thaliana]
Gene_325747_P7	105	2.67e-88	OAO93032	Transcription factor MADS-box [Arabidopsis thaliana x Arabidopsis arenosa] >gb|OAO93032.1| AGL78 [Arabidopsis thaliana]	62.5	CAD5333548	unnamed protein product [Arabidopsis thaliana]	77.08	CAD5333548	unnamed protein product [Arabidopsis thaliana]	291	OAO93032	Transcription factor MADS-box [Arabidopsis thaliana x Arabidopsis arenosa] >gb|OAO93032.1| AGL78 [Arabidopsis thaliana]	270.01	OAO93032	Transcription factor MADS-box [Arabidopsis thaliana x Arabidopsis arenosa] >gb|OAO93032.1| AGL78 [Arabidopsis thaliana]
Gene_325747_P8	39	4.71e-136	OAO96039	Protein MIZU-KUSSEI 1-like plant [Arabidopsis thaliana x Arabidopsis arenosa] >gb|OAO96039.1| hypothetical protein AXX17_AT5G65140 [Arabidopsis thaliana] >emb|CAD5335909.1| unnamed protein product [Arabidopsis thaliana]	85.43	OAO96039	Protein MIZU-KUSSEI 1-like plant [Arabidopsis thaliana x Arabidopsis arenosa] >gb|OAO96039.1| hypothetical protein AXX17_AT5G65140 [Arabidopsis thaliana] >emb|CAD5335909.1| unnamed protein product [Arabidopsis thaliana]	93.31	OAO96039	Protein MIZU-KUSSEI 1-like plant [Arabidopsis thaliana x Arabidopsis arenosa] >gb|OAO96039.1| hypothetical protein AXX17_AT5G65140 [Arabidopsis thaliana] >emb|CAD5335909.1| unnamed protein product [Arabidopsis thaliana]	251	OAO96039	Protein MIZU-KUSSEI 1-like plant [Arabidopsis thaliana x Arabidopsis arenosa] >gb|OAO96039.1| hypothetical protein AXX17_AT5G65140 [Arabidopsis thaliana] >emb|CAD5335909.1| unnamed protein product [Arabidopsis thaliana]	384.8	OAO96039	Protein MIZU-KUSSEI 1-like plant [Arabidopsis thaliana x Arabidopsis arenosa] >gb|OAO96039.1| hypothetical protein AXX17_AT5G65140 [Arabidopsis thaliana] >emb|CAD5335909.1| unnamed protein product [Arabidopsis thaliana]
Gene_325747_P9	100	0	NP_201341	MATE efflux family protein [Arabidopsis thaliana] >sp|Q9FKQ1.1| RecName: Full=Protein DETOXIFICATION 27; Short=AtDTX27; AltName: Full=Multidrug and toxic compound extrusion protein 27; Short=MATE protein 27 [Arabidopsis thaliana] >gb|KAG7614294.1| Multi antimicrobial extrusion protein [Arabidopsis suecica] >gb|AAK53040.1| AT5g65380/MNA5_11 [Arabidopsis thaliana] >gb|AAN28899.1| At5g65380/MNA5_11 …	84.31	OAO91609	hypothetical protein AXX17_AT5G65190 [Arabidopsis thaliana]	92.48	OAO91609	hypothetical protein AXX17_AT5G65190 [Arabidopsis thaliana]	495	AAM62936	unknown [Arabidopsis thaliana] >gb|KAG7621344.1| Multi antimicrobial extrusion protein [Arabidopsis suecica]	681.4	NP_201341	MATE efflux family protein [Arabidopsis thaliana] >sp|Q9FKQ1.1| RecName: Full=Protein DETOXIFICATION 27; Short=AtDTX27; AltName: Full=Multidrug and toxic compound extrusion protein 27; Short=MATE protein 27 [Arabidopsis thaliana] >gb|KAG7614294.1| Multi antimicrobial extrusion protein [Arabidopsis suecica] >gb|AAK53040.1| AT5g65380/MNA5_11 [Arabidopsis thaliana] >gb|AAN28899.1| At5g65380/MNA5_11 …
Gene_325747_P10	25	1.05e-65	NP_201343	alpha/beta-Hydrolases superfamily protein [Arabidopsis thaliana] >gb|ABH04525.1| At5g65400 [Arabidopsis thaliana] >gb|AED98047.1| alpha/beta-Hydrolases superfamily protein [Arabidopsis thaliana] >gb|KAG7607392.1| Serine hydrolase FSH [Arabidopsis thaliana x Arabidopsis arenosa] >gb|KAG7614296.1| Serine hydrolase FSH [Arabidopsis suecica]	83.62	BAB11562	unnamed protein product [Arabidopsis thaliana]	94.83	BAB11562	unnamed protein product [Arabidopsis thaliana]	150	NP_001329755	dihydrofolate reductase [Arabidopsis thaliana] >gb|ANM67964.1| dihydrofolate reductase [Arabidopsis thaliana]	202.22	NP_201343	alpha/beta-Hydrolases superfamily protein [Arabidopsis thaliana] >gb|ABH04525.1| At5g65400 [Arabidopsis thaliana] >gb|AED98047.1| alpha/beta-Hydrolases superfamily protein [Arabidopsis thaliana] >gb|KAG7607392.1| Serine hydrolase FSH [Arabidopsis thaliana x Arabidopsis arenosa] >gb|KAG7614296.1| Serine hydrolase FSH [Arabidopsis suecica]

## Sheet: Table S4 (blast-refseq)
Query	Number of HSPs	Lowest E-value	Accession (E-value)	Description (E-value)	Greatest identity %	Accession (identity %)	Description (identity %)	Greatest positive %	Accession (positive %)	Description (positive %)	Greatest HSP length	Accession (HSP length)	Description (HSP length)	Greatest bit score	Accession (bit score)	Description (bit score)
Gene_28738_P1	12	0.31	NP_001190040	Transducin/WD40 repeat-like superfamily protein [Arabidopsis thaliana]	65.22	NP_001190040	Transducin/WD40 repeat-like superfamily protein [Arabidopsis thaliana]	73.91	NP_001190040	Transducin/WD40 repeat-like superfamily protein [Arabidopsis thaliana]	69	NP_001322011	P-loop containing nucleoside triphosphate hydrolases superfamily protein [Arabidopsis thaliana] >ref|NP_001322012.1| P-loop containing nucleoside triphosphate hydrolases superfamily protein [Arabidopsis thaliana] >ref|NP_001322013.1| P-loop containing nucleoside triphosphate hydrolases superfamily protein [Arabidopsis thaliana] >ref|NP_001322014.1| P-loop containing nucleoside triphosphate hydrol…	30.8	NP_001190040	Transducin/WD40 repeat-like superfamily protein [Arabidopsis thaliana]
Gene_28738_P2	2	5.74	NP_568284	5-formyltetrahydrofolate cycloligase [Arabidopsis thaliana]	36.84	NP_176744	cytochrome P450, family 702, subfamily A, polypeptide 1 [Arabidopsis thaliana]	55.26	NP_176744	cytochrome P450, family 702, subfamily A, polypeptide 1 [Arabidopsis thaliana]	56	NP_568284	5-formyltetrahydrofolate cycloligase [Arabidopsis thaliana]	26.95	NP_568284	5-formyltetrahydrofolate cycloligase [Arabidopsis thaliana]
Gene_28738_P3	2	5.74	NP_568284	5-formyltetrahydrofolate cycloligase [Arabidopsis thaliana]	36.84	NP_176744	cytochrome P450, family 702, subfamily A, polypeptide 1 [Arabidopsis thaliana]	55.26	NP_176744	cytochrome P450, family 702, subfamily A, polypeptide 1 [Arabidopsis thaliana]	56	NP_568284	5-formyltetrahydrofolate cycloligase [Arabidopsis thaliana]	26.95	NP_568284	5-formyltetrahydrofolate cycloligase [Arabidopsis thaliana]
Gene_28738_P4	0		not available	not available		not available	not available		not available	not available		not available	not available		not available	not available
Gene_28738_P5	4	0.00659	NP_173550	Copia-like polyprotein/retrotransposon [Arabidopsis thaliana]	30.19	NP_172548	F-box/RNI-like superfamily protein [Arabidopsis thaliana]	47.17	NP_172548	F-box/RNI-like superfamily protein [Arabidopsis thaliana]	81	NP_173550	Copia-like polyprotein/retrotransposon [Arabidopsis thaliana]	37.74	NP_173550	Copia-like polyprotein/retrotransposon [Arabidopsis thaliana]
Gene_28738_P6	4	0.00611	NP_173550	Copia-like polyprotein/retrotransposon [Arabidopsis thaliana]	30.19	NP_172548	F-box/RNI-like superfamily protein [Arabidopsis thaliana]	47.17	NP_172548	F-box/RNI-like superfamily protein [Arabidopsis thaliana]	94	NP_173550	Copia-like polyprotein/retrotransposon [Arabidopsis thaliana]	37.74	NP_173550	Copia-like polyprotein/retrotransposon [Arabidopsis thaliana]
Gene_28738_P7	13	1.95e-60	NP_001328700	cysteine-rich RECEPTOR-like kinase [Arabidopsis thaliana] >ref|NP_001328701.1| cysteine-rich RECEPTOR-like kinase [Arabidopsis thaliana]	44.05	NP_001328700	cysteine-rich RECEPTOR-like kinase [Arabidopsis thaliana] >ref|NP_001328701.1| cysteine-rich RECEPTOR-like kinase [Arabidopsis thaliana]	73.33	NP_173762	cellulose synthase-like A3 [Arabidopsis thaliana] >ref|NP_850952.1| cellulose synthase-like A3 [Arabidopsis thaliana]	227	NP_001328700	cysteine-rich RECEPTOR-like kinase [Arabidopsis thaliana] >ref|NP_001328701.1| cysteine-rich RECEPTOR-like kinase [Arabidopsis thaliana]	211.46	NP_001328700	cysteine-rich RECEPTOR-like kinase [Arabidopsis thaliana] >ref|NP_001328701.1| cysteine-rich RECEPTOR-like kinase [Arabidopsis thaliana]
Gene_28738_P8	13	1.33e-60	NP_001328700	cysteine-rich RECEPTOR-like kinase [Arabidopsis thaliana] >ref|NP_001328701.1| cysteine-rich RECEPTOR-like kinase [Arabidopsis thaliana]	44.05	NP_001328700	cysteine-rich RECEPTOR-like kinase [Arabidopsis thaliana] >ref|NP_001328701.1| cysteine-rich RECEPTOR-like kinase [Arabidopsis thaliana]	73.33	NP_001031084	cellulose synthase-like A3 [Arabidopsis thaliana]	227	NP_001328700	cysteine-rich RECEPTOR-like kinase [Arabidopsis thaliana] >ref|NP_001328701.1| cysteine-rich RECEPTOR-like kinase [Arabidopsis thaliana]	211.46	NP_001328700	cysteine-rich RECEPTOR-like kinase [Arabidopsis thaliana] >ref|NP_001328701.1| cysteine-rich RECEPTOR-like kinase [Arabidopsis thaliana]
Gene_28738_P9	25	0	NP_564391	WWE protein-protein interaction domain protein family [Arabidopsis thaliana]	79.33	NP_001154388	WWE protein-protein interaction domain protein family [Arabidopsis thaliana]	86.34	NP_001154388	WWE protein-protein interaction domain protein family [Arabidopsis thaliana]	589	NP_564391	WWE protein-protein interaction domain protein family [Arabidopsis thaliana]	934.48	NP_564391	WWE protein-protein interaction domain protein family [Arabidopsis thaliana]
Gene_28738_P10	25	0	NP_001154388	WWE protein-protein interaction domain protein family [Arabidopsis thaliana]	80.39	NP_564391	WWE protein-protein interaction domain protein family [Arabidopsis thaliana]	87.22	NP_564391	WWE protein-protein interaction domain protein family [Arabidopsis thaliana]	569	NP_564391	WWE protein-protein interaction domain protein family [Arabidopsis thaliana]	916.38	NP_001154388	WWE protein-protein interaction domain protein family [Arabidopsis thaliana]
Gene_42751_P1	7	3.15e-38	NP_001328700	cysteine-rich RECEPTOR-like kinase [Arabidopsis thaliana] >ref|NP_001328701.1| cysteine-rich RECEPTOR-like kinase [Arabidopsis thaliana]	44.19	NP_001328700	cysteine-rich RECEPTOR-like kinase [Arabidopsis thaliana] >ref|NP_001328701.1| cysteine-rich RECEPTOR-like kinase [Arabidopsis thaliana]	63.37	NP_001328700	cysteine-rich RECEPTOR-like kinase [Arabidopsis thaliana] >ref|NP_001328701.1| cysteine-rich RECEPTOR-like kinase [Arabidopsis thaliana]	172	NP_001328700	cysteine-rich RECEPTOR-like kinase [Arabidopsis thaliana] >ref|NP_001328701.1| cysteine-rich RECEPTOR-like kinase [Arabidopsis thaliana]	143.66	NP_001328700	cysteine-rich RECEPTOR-like kinase [Arabidopsis thaliana] >ref|NP_001328701.1| cysteine-rich RECEPTOR-like kinase [Arabidopsis thaliana]
Gene_42751_P2	43	5.16e-08	NP_193068	hypothetical protein AT4G13320 [Arabidopsis thaliana]	71.43	NP_565427	cold shock domain protein 3 [Arabidopsis thaliana]	87.5	NP_189945	zinc knuckle (CCHC-type) family protein [Arabidopsis thaliana]	128	NP_175168	F-box associated ubiquitination effector family protein [Arabidopsis thaliana]	55.45	NP_193068	hypothetical protein AT4G13320 [Arabidopsis thaliana]
Gene_42751_P3	19	1.79e-107	NP_001328700	cysteine-rich RECEPTOR-like kinase [Arabidopsis thaliana] >ref|NP_001328701.1| cysteine-rich RECEPTOR-like kinase [Arabidopsis thaliana]	40	NP_564838	beta-carotene isomerase D27 [Arabidopsis thaliana]	57.77	NP_001328700	cysteine-rich RECEPTOR-like kinase [Arabidopsis thaliana] >ref|NP_001328701.1| cysteine-rich RECEPTOR-like kinase [Arabidopsis thaliana]	522	NP_001328700	cysteine-rich RECEPTOR-like kinase [Arabidopsis thaliana] >ref|NP_001328701.1| cysteine-rich RECEPTOR-like kinase [Arabidopsis thaliana]	367.08	NP_001328700	cysteine-rich RECEPTOR-like kinase [Arabidopsis thaliana] >ref|NP_001328701.1| cysteine-rich RECEPTOR-like kinase [Arabidopsis thaliana]
Gene_42751_P4	6	2.23	NP_172624	methylesterase PCR A [Arabidopsis thaliana]	41.86	NP_172624	methylesterase PCR A [Arabidopsis thaliana]	58.14	NP_172624	methylesterase PCR A [Arabidopsis thaliana]	91	NP_001331202	P-loop containing nucleoside triphosphate hydrolases superfamily protein [Arabidopsis thaliana] >ref|NP_974959.1| P-loop containing nucleoside triphosphate hydrolases superfamily protein [Arabidopsis thaliana]	29.65	NP_172624	methylesterase PCR A [Arabidopsis thaliana]
Gene_42751_P5	10	6.69e-123	NP_001328700	cysteine-rich RECEPTOR-like kinase [Arabidopsis thaliana] >ref|NP_001328701.1| cysteine-rich RECEPTOR-like kinase [Arabidopsis thaliana]	44.12	NP_193755	Reverse transcriptase (RNA-dependent DNA polymerase) [Arabidopsis thaliana]	70.59	NP_193755	Reverse transcriptase (RNA-dependent DNA polymerase) [Arabidopsis thaliana]	515	NP_001328700	cysteine-rich RECEPTOR-like kinase [Arabidopsis thaliana] >ref|NP_001328701.1| cysteine-rich RECEPTOR-like kinase [Arabidopsis thaliana]	406.76	NP_001328700	cysteine-rich RECEPTOR-like kinase [Arabidopsis thaliana] >ref|NP_001328701.1| cysteine-rich RECEPTOR-like kinase [Arabidopsis thaliana]
Gene_164052_P1	8	1.12e-24	NP_001332442	Gag-Pol polyprotein/retrotransposon [Arabidopsis thaliana]	44	NP_001327700	Gag-Pol polyprotein/retrotransposon [Arabidopsis thaliana]	60	NP_001327700	Gag-Pol polyprotein/retrotransposon [Arabidopsis thaliana]	156	NP_001332442	Gag-Pol polyprotein/retrotransposon [Arabidopsis thaliana]	100.91	NP_001332442	Gag-Pol polyprotein/retrotransposon [Arabidopsis thaliana]
Gene_164052_P2	6	1.32	NP_198743	expansin A22 [Arabidopsis thaliana]	51.72	NP_565689	Double Clp-N motif-containing P-loop nucleoside triphosphate hydrolases superfamily protein [Arabidopsis thaliana]	62.07	NP_565689	Double Clp-N motif-containing P-loop nucleoside triphosphate hydrolases superfamily protein [Arabidopsis thaliana]	120	NP_173197	kinase with adenine nucleotide alpha hydrolases-like domain-containing protein [Arabidopsis thaliana]	32.73	NP_198743	expansin A22 [Arabidopsis thaliana]
Gene_164052_P3	5	0.69	NP_567115	POZ/BTB containin G-protein 1 [Arabidopsis thaliana]	30.77	NP_680225	DEAD box RNA helicase (RH3) [Arabidopsis thaliana]	46.15	NP_680225	DEAD box RNA helicase (RH3) [Arabidopsis thaliana]	126	NP_567115	POZ/BTB containin G-protein 1 [Arabidopsis thaliana]	30.8	NP_567115	POZ/BTB containin G-protein 1 [Arabidopsis thaliana]
Gene_164052_P4	9	0.000114	NP_189639	Plant transposase (Ptta/En/Spm family) [Arabidopsis thaliana]	31.67	NP_197964	hypothetical protein AT5G25920 [Arabidopsis thaliana]	56.67	NP_197964	hypothetical protein AT5G25920 [Arabidopsis thaliana]	129	NP_189639	Plant transposase (Ptta/En/Spm family) [Arabidopsis thaliana]	45.82	NP_189639	Plant transposase (Ptta/En/Spm family) [Arabidopsis thaliana]
Gene_164052_P5	15	0.94	NP_175502	ARM repeat superfamily protein [Arabidopsis thaliana]	53.33	NP_001323104	alpha/beta-Hydrolases superfamily protein [Arabidopsis thaliana]	80	NP_001323104	alpha/beta-Hydrolases superfamily protein [Arabidopsis thaliana]	49	NP_180672	Peptidase S24/S26A/S26B/S26C family protein [Arabidopsis thaliana]	26.95	NP_175502	ARM repeat superfamily protein [Arabidopsis thaliana]
Gene_164052_P6	12	0.05	NP_189792	myosin heavy chain-like protein [Arabidopsis thaliana]	35.42	NP_187368	RING/U-box superfamily protein [Arabidopsis thaliana]	56.36	NP_181073	Late embryogenesis abundant protein, group 1 protein [Arabidopsis thaliana]	125	NP_198635	myosin heavy chain-like protein [Arabidopsis thaliana]	36.97	NP_189792	myosin heavy chain-like protein [Arabidopsis thaliana]
Gene_164052_P7	15	0.05	NP_189792	myosin heavy chain-like protein [Arabidopsis thaliana]	35.42	NP_187368	RING/U-box superfamily protein [Arabidopsis thaliana]	56.36	NP_181073	Late embryogenesis abundant protein, group 1 protein [Arabidopsis thaliana]	125	NP_198635	myosin heavy chain-like protein [Arabidopsis thaliana]	36.58	NP_189792	myosin heavy chain-like protein [Arabidopsis thaliana]
Gene_164052_P8	9	0.000267	NP_001329706	DNA-binding HORMA family protein [Arabidopsis thaliana]	38.64	NP_182099	S-adenosyl-L-methionine-dependent methyltransferases superfamily protein [Arabidopsis thaliana]	59.09	NP_001324538	K+ transporter 1 [Arabidopsis thaliana]	101	NP_001329706	DNA-binding HORMA family protein [Arabidopsis thaliana]	44.67	NP_001329706	DNA-binding HORMA family protein [Arabidopsis thaliana]
Gene_164052_P9	7	2.32	NP_001324382	phloem protein 2-A3 [Arabidopsis thaliana]	26.06	NP_194199	modifier of snc1 [Arabidopsis thaliana]	52.94	NP_001324382	phloem protein 2-A3 [Arabidopsis thaliana]	137	NP_194199	modifier of snc1 [Arabidopsis thaliana]	32.34	NP_001324382	phloem protein 2-A3 [Arabidopsis thaliana]
Gene_164052_P10	16	1.3e-08	NP_001324670	aspartyl protease gag-polyprotein [Arabidopsis thaliana]	43.24	NP_180212	Plant invertase/pectin methylesterase inhibitor superfamily [Arabidopsis thaliana]	59.46	NP_180212	Plant invertase/pectin methylesterase inhibitor superfamily [Arabidopsis thaliana]	132	NP_001329537	binding / calmodulin binding protein [Arabidopsis thaliana]	58.15	NP_001324670	aspartyl protease gag-polyprotein [Arabidopsis thaliana]
Gene_164052_P11	3	8.03	NP_001189585	histone-lysine N-methyltransferase SUVR5 [Arabidopsis thaliana] >ref|NP_001324204.1| histone-lysine N-methyltransferase SUVR5 [Arabidopsis thaliana] >ref|NP_001324207.1| histone-lysine N-methyltransferase SUVR5 [Arabidopsis thaliana]	28.77	NP_001189585	histone-lysine N-methyltransferase SUVR5 [Arabidopsis thaliana] >ref|NP_001324204.1| histone-lysine N-methyltransferase SUVR5 [Arabidopsis thaliana] >ref|NP_001324207.1| histone-lysine N-methyltransferase SUVR5 [Arabidopsis thaliana]	47.95	NP_001189585	histone-lysine N-methyltransferase SUVR5 [Arabidopsis thaliana] >ref|NP_001324204.1| histone-lysine N-methyltransferase SUVR5 [Arabidopsis thaliana] >ref|NP_001324207.1| histone-lysine N-methyltransferase SUVR5 [Arabidopsis thaliana]	73	NP_001189585	histone-lysine N-methyltransferase SUVR5 [Arabidopsis thaliana] >ref|NP_001324204.1| histone-lysine N-methyltransferase SUVR5 [Arabidopsis thaliana] >ref|NP_001324207.1| histone-lysine N-methyltransferase SUVR5 [Arabidopsis thaliana]	27.34	NP_001189585	histone-lysine N-methyltransferase SUVR5 [Arabidopsis thaliana] >ref|NP_001324204.1| histone-lysine N-methyltransferase SUVR5 [Arabidopsis thaliana] >ref|NP_001324207.1| histone-lysine N-methyltransferase SUVR5 [Arabidopsis thaliana]
Gene_164052_P12	8	0.29	NP_051101	Ycf2 [Arabidopsis thaliana] >ref|NP_051121.1| Ycf2 [Arabidopsis thaliana] >ref|YP_009179773.1| YCF2 [Isatis tinctoria] >ref|YP_009179793.1| YCF2 [Isatis tinctoria] >ref|YP_009258211.1| ycf2 [Arabidopsis suecica] >ref|YP_009258229.1| ycf2 [Arabidopsis suecica]	100	NP_051101	Ycf2 [Arabidopsis thaliana] >ref|NP_051121.1| Ycf2 [Arabidopsis thaliana] >ref|YP_009179773.1| YCF2 [Isatis tinctoria] >ref|YP_009179793.1| YCF2 [Isatis tinctoria] >ref|YP_009258211.1| ycf2 [Arabidopsis suecica] >ref|YP_009258229.1| ycf2 [Arabidopsis suecica]	100	NP_051101	Ycf2 [Arabidopsis thaliana] >ref|NP_051121.1| Ycf2 [Arabidopsis thaliana] >ref|YP_009179773.1| YCF2 [Isatis tinctoria] >ref|YP_009179793.1| YCF2 [Isatis tinctoria] >ref|YP_009258211.1| ycf2 [Arabidopsis suecica] >ref|YP_009258229.1| ycf2 [Arabidopsis suecica]	111	NP_187074	Tetratricopeptide repeat (TPR)-like superfamily protein [Arabidopsis thaliana]	33.11	NP_051101	Ycf2 [Arabidopsis thaliana] >ref|NP_051121.1| Ycf2 [Arabidopsis thaliana] >ref|YP_009179773.1| YCF2 [Isatis tinctoria] >ref|YP_009179793.1| YCF2 [Isatis tinctoria] >ref|YP_009258211.1| ycf2 [Arabidopsis suecica] >ref|YP_009258229.1| ycf2 [Arabidopsis suecica]
Gene_225736_P1	30	2.54e-43	NP_001327902	MuDR family transposase [Arabidopsis thaliana]	35.85	NP_001319317	MuDR family transposase [Arabidopsis thaliana] >ref|NP_176608.2| MuDR family transposase [Arabidopsis thaliana]	51.17	NP_001327902	MuDR family transposase [Arabidopsis thaliana]	523	NP_001323055	MuDR family transposase [Arabidopsis thaliana]	169.09	NP_001327902	MuDR family transposase [Arabidopsis thaliana]
Gene_225736_P2	16	8.33e-13	NP_001325185	zinc ion-binding protein [Arabidopsis thaliana]	50.98	NP_178758	zinc ion binding protein [Arabidopsis thaliana]	63.75	NP_001325185	zinc ion-binding protein [Arabidopsis thaliana]	80	NP_001325185	zinc ion-binding protein [Arabidopsis thaliana]	60.46	NP_001325185	zinc ion-binding protein [Arabidopsis thaliana]
Gene_225736_P3	11	5.44e-25	NP_178735	cysteine-type peptidase [Arabidopsis thaliana]	55.56	NP_001118934	RRM in demeter (DUF1985) [Arabidopsis thaliana]	74.07	NP_001118934	RRM in demeter (DUF1985) [Arabidopsis thaliana]	272	NP_178735	cysteine-type peptidase [Arabidopsis thaliana]	110.15	NP_178735	cysteine-type peptidase [Arabidopsis thaliana]
Gene_225736_P4	11	4.29e-25	NP_178735	cysteine-type peptidase [Arabidopsis thaliana]	55.56	NP_001118934	RRM in demeter (DUF1985) [Arabidopsis thaliana]	74.07	NP_001118934	RRM in demeter (DUF1985) [Arabidopsis thaliana]	272	NP_178735	cysteine-type peptidase [Arabidopsis thaliana]	110.54	NP_178735	cysteine-type peptidase [Arabidopsis thaliana]
Gene_225736_P5	2	3.13	NP_176348	Galactose oxidase/kelch repeat superfamily protein [Arabidopsis thaliana]	27.16	NP_176348	Galactose oxidase/kelch repeat superfamily protein [Arabidopsis thaliana]	44.44	NP_176348	Galactose oxidase/kelch repeat superfamily protein [Arabidopsis thaliana]	80	NP_176348	Galactose oxidase/kelch repeat superfamily protein [Arabidopsis thaliana]	28.49	NP_176348	Galactose oxidase/kelch repeat superfamily protein [Arabidopsis thaliana]
Gene_225736_P6	5	3.99	NP_199891	Histidine kinase-, DNA gyrase B-, and HSP90-like ATPase family protein [Arabidopsis thaliana]	40.91	NP_200249	protein kinase family protein [Arabidopsis thaliana]	70.37	NP_001190102	eukaryotic translation initiation factor 3C [Arabidopsis thaliana] >ref|NP_191174.1| eukaryotic translation initiation factor 3C [Arabidopsis thaliana]	42	NP_194227	Histidine kinase-, DNA gyrase B-, and HSP90-like ATPase family protein [Arabidopsis thaliana]	25.79	NP_199891	Histidine kinase-, DNA gyrase B-, and HSP90-like ATPase family protein [Arabidopsis thaliana]
Gene_225736_P7	8	1.82	NP_565845	ubiquitin-protein ligase [Arabidopsis thaliana]	44.74	NP_001031538	carboxyl-terminal peptidase (DUF239) [Arabidopsis thaliana]	57.14	NP_565384	stress-induced protein [Arabidopsis thaliana]	90	NP_565845	ubiquitin-protein ligase [Arabidopsis thaliana]	32.73	NP_565845	ubiquitin-protein ligase [Arabidopsis thaliana]
Gene_225736_P8	7	6.03e-05	NP_001324670	aspartyl protease gag-polyprotein [Arabidopsis thaliana]	56.25	NP_001329937	COP1-interacting protein 4.1 [Arabidopsis thaliana]	81.25	NP_001329937	COP1-interacting protein 4.1 [Arabidopsis thaliana]	98	NP_001324670	aspartyl protease gag-polyprotein [Arabidopsis thaliana]	46.59	NP_001324670	aspartyl protease gag-polyprotein [Arabidopsis thaliana]
Gene_225736_P9	12	0.84	NP_189958	Bifunctional inhibitor/lipid-transfer protein/seed storage 2S albumin superfamily protein [Arabidopsis thaliana]	39.39	NP_189958	Bifunctional inhibitor/lipid-transfer protein/seed storage 2S albumin superfamily protein [Arabidopsis thaliana]	57.58	NP_180685	CDT1-like protein A [Arabidopsis thaliana]	82	NP_001332689	Octicosapeptide/Phox/Bem1p (PB1) domain-containing protein / tetratricopeptide repeat (TPR)-containing protein [Arabidopsis thaliana]	27.72	NP_189958	Bifunctional inhibitor/lipid-transfer protein/seed storage 2S albumin superfamily protein [Arabidopsis thaliana]
Gene_225736_P10	9	0.28	NP_201299	ABC2 homolog 13 [Arabidopsis thaliana] >ref|NP_851271.1| ABC2 homolog 13 [Arabidopsis thaliana]	41.67	NP_001119245	copper/zinc superoxide dismutase 3 [Arabidopsis thaliana]	62.5	NP_001119245	copper/zinc superoxide dismutase 3 [Arabidopsis thaliana]	41	NP_201299	ABC2 homolog 13 [Arabidopsis thaliana] >ref|NP_851271.1| ABC2 homolog 13 [Arabidopsis thaliana]	28.88	NP_201299	ABC2 homolog 13 [Arabidopsis thaliana] >ref|NP_851271.1| ABC2 homolog 13 [Arabidopsis thaliana]
Gene_325747_P1	137	9.15e-105	NP_201329	RNA-binding (RRM/RBD/RNP motifs) family protein [Arabidopsis thaliana]	91.77	NP_201329	RNA-binding (RRM/RBD/RNP motifs) family protein [Arabidopsis thaliana]	96.2	NP_201329	RNA-binding (RRM/RBD/RNP motifs) family protein [Arabidopsis thaliana]	194	NP_001190511	polyadenylate-binding protein 1 [Arabidopsis thaliana]	301.21	NP_201329	RNA-binding (RRM/RBD/RNP motifs) family protein [Arabidopsis thaliana]
Gene_325747_P2	100	1.22e-30	NP_172223	highly ABA-induced PP2C protein 2 [Arabidopsis thaliana]	70.18	NP_001332613	PP2C protein (Clade A protein phosphatases type 2C) [Arabidopsis thaliana]	81.48	NP_001331640	Protein phosphatase 2C family protein [Arabidopsis thaliana]	132	NP_001329796	Protein phosphatase 2C family protein [Arabidopsis thaliana]	112.08	NP_172223	highly ABA-induced PP2C protein 2 [Arabidopsis thaliana]
Gene_325747_P3	3	0	NP_201332	LMBR1-like membrane protein [Arabidopsis thaliana]	95.34	NP_001032150	LMBR1-like membrane protein [Arabidopsis thaliana]	98.7	NP_001032150	LMBR1-like membrane protein [Arabidopsis thaliana]	732	NP_201332	LMBR1-like membrane protein [Arabidopsis thaliana]	1263.83	NP_201332	LMBR1-like membrane protein [Arabidopsis thaliana]
Gene_325747_P4	11	2.09e-35	NP_569010	hypothetical protein AT5G65300 [Arabidopsis thaliana]	58.44	NP_569010	hypothetical protein AT5G65300 [Arabidopsis thaliana]	71.43	NP_569010	hypothetical protein AT5G65300 [Arabidopsis thaliana]	150	NP_569010	hypothetical protein AT5G65300 [Arabidopsis thaliana]	120.17	NP_569010	hypothetical protein AT5G65300 [Arabidopsis thaliana]
Gene_325747_P5	100	3.32e-157	NP_201334	homeobox protein 5 [Arabidopsis thaliana]	77.67	NP_201334	homeobox protein 5 [Arabidopsis thaliana]	83.65	NP_201334	homeobox protein 5 [Arabidopsis thaliana]	312	NP_201334	homeobox protein 5 [Arabidopsis thaliana]	441.43	NP_201334	homeobox protein 5 [Arabidopsis thaliana]
Gene_325747_P6	97	3.87e-91	NP_201335	basic helix-loop-helix (bHLH) DNA-binding superfamily protein [Arabidopsis thaliana]	69.23	NP_001325695	basic helix-loop-helix (bHLH) DNA-binding superfamily protein [Arabidopsis thaliana] >ref|NP_001325697.1| basic helix-loop-helix (bHLH) DNA-binding superfamily protein [Arabidopsis thaliana]	84.62	NP_001325695	basic helix-loop-helix (bHLH) DNA-binding superfamily protein [Arabidopsis thaliana] >ref|NP_001325697.1| basic helix-loop-helix (bHLH) DNA-binding superfamily protein [Arabidopsis thaliana]	295	NP_201335	basic helix-loop-helix (bHLH) DNA-binding superfamily protein [Arabidopsis thaliana]	271.55	NP_201335	basic helix-loop-helix (bHLH) DNA-binding superfamily protein [Arabidopsis thaliana]
Gene_325747_P7	101	8.24e-89	NP_201336	AGAMOUS-like 78 [Arabidopsis thaliana]	57.69	NP_174168	AGAMOUS-like 59 [Arabidopsis thaliana]	74.07	NP_001323425	AGAMOUS-like 20 [Arabidopsis thaliana]	291	NP_201336	AGAMOUS-like 78 [Arabidopsis thaliana]	270.01	NP_201336	AGAMOUS-like 78 [Arabidopsis thaliana]
Gene_325747_P8	16	4.85e-136	NP_201337	MIZU-KUSSEI-like protein (Protein of unknown function, DUF617) [Arabidopsis thaliana]	85.43	NP_201337	MIZU-KUSSEI-like protein (Protein of unknown function, DUF617) [Arabidopsis thaliana]	93.31	NP_201337	MIZU-KUSSEI-like protein (Protein of unknown function, DUF617) [Arabidopsis thaliana]	251	NP_201337	MIZU-KUSSEI-like protein (Protein of unknown function, DUF617) [Arabidopsis thaliana]	383.26	NP_201337	MIZU-KUSSEI-like protein (Protein of unknown function, DUF617) [Arabidopsis thaliana]
Gene_325747_P9	78	0	NP_201341	MATE efflux family protein [Arabidopsis thaliana]	81.72	NP_201341	MATE efflux family protein [Arabidopsis thaliana]	88.5	NP_201341	MATE efflux family protein [Arabidopsis thaliana]	495	NP_567640	MATE efflux family protein [Arabidopsis thaliana] >ref|NP_974588.1| MATE efflux family protein [Arabidopsis thaliana]	681.4	NP_201341	MATE efflux family protein [Arabidopsis thaliana]
Gene_325747_P10	18	3.13e-66	NP_201343	alpha/beta-Hydrolases superfamily protein [Arabidopsis thaliana]	72.67	NP_201343	alpha/beta-Hydrolases superfamily protein [Arabidopsis thaliana]	82.67	NP_201343	alpha/beta-Hydrolases superfamily protein [Arabidopsis thaliana]	150	NP_001329755	dihydrofolate reductase [Arabidopsis thaliana]	202.22	NP_201343	alpha/beta-Hydrolases superfamily protein [Arabidopsis thaliana]

## Sheet: Table S5 (BLASTN_ENA_BG)
Query	Greatest identity %	Accession (identity %)	Description (identity %)	Greatest positive %	Accession (positive %)	Description (positive %)	Greatest bit score	Accession (bit score)	Description (bit score)	Function	A. thaliana Orthologs
Gene_28738_1	-	not available	not available		not available	not available		not available	not available	-	-
Gene_28738_10	100	ENA_ABR04155_	ABR04155.1 Arabidopsis thaliana (thale cress) partial terminal flower 1	100	ENA_ABR04155_	ABR04155.1 Arabidopsis thaliana (thale cress) partial terminal flower 1	26.53	ENA_ABR04155_	ABR04155.1 Arabidopsis thaliana (thale cress) partial terminal flower 1 (TFL1)	Controls inflorescence meristem identity	At5g03840
Gene_28738_2	100	ENA_ABR09028_	ABR09028.1 Arabidopsis thaliana (thale cress) partial MP	100	ENA_ABR09028_	ABR09028.1 Arabidopsis thaliana (thale cress) partial MP	26.53	ENA_ABR09028_	ABR09028.1 Arabidopsis thaliana (thale cress) partial MP	IAA24, auxin response factor 5 (ARF5)	At1G19850
Gene_28738_3	100	ENA_ABR09028_	ABR09028.1 Arabidopsis thaliana (thale cress) partial MP	100	ENA_ABR09028_	ABR09028.1 Arabidopsis thaliana (thale cress) partial MP	26.53	ENA_ABR09028_	ABR09028.1 Arabidopsis thaliana (thale cress) partial MP	IAA24, auxin response factor 5 (ARF5)	At1G19850
Gene_28738_4	88.89	ENA_ABR08843_	ABR08843.1 Arabidopsis thaliana (thale cress) partial cauliflower	88.89	ENA_ABR08843_	ABR08843.1 Arabidopsis thaliana (thale cress) partial cauliflower	26.53	ENA_ABQ85382_	ABQ85382.1 Arabidopsis thaliana (thale cress) partial RAX3	Myb transcription factor 84	At3G49690
Gene_28738_5	100	ENA_ABQ85397_	ABQ85397.1 Arabidopsis thaliana (thale cress) partial SEU	100	ENA_ABQ85397_	ABQ85397.1 Arabidopsis thaliana (thale cress) partial SEU	26.53	ENA_ABQ85397_	ABQ85397.1 Arabidopsis thaliana (thale cress) partial SEU	Transcriptional coregulator of AGAMOUS	At1g43850
Gene_28738_6	100	ENA_ABQ85397_	ABQ85397.1 Arabidopsis thaliana (thale cress) partial SEU	100	ENA_ABQ85397_	ABQ85397.1 Arabidopsis thaliana (thale cress) partial SEU	26.53	ENA_ABQ85397_	ABQ85397.1 Arabidopsis thaliana (thale cress) partial SEU	Transcriptional coregulator of AGAMOUS	At1g43850
Gene_28738_7	100	ENA_AAS66907_	AAS66907.1 Pisum sativum (pea) dioxygenase RAMOSUS1	100	ENA_AAS66907_	AAS66907.1 Pisum sativum (pea) dioxygenase RAMOSUS1	24.73	ENA_AAS66907_	AAS66907.1 Pisum sativum (pea) dioxygenase RAMOSUS1	regulate shoot branching via physiologically defined mobile signals	AAS66906
Gene_28738_8	100	ENA_AAS66907_	AAS66907.1 Pisum sativum (pea) dioxygenase RAMOSUS1	100	ENA_AAS66907_	AAS66907.1 Pisum sativum (pea) dioxygenase RAMOSUS1	24.73	ENA_AAS66907_	AAS66907.1 Pisum sativum (pea) dioxygenase RAMOSUS1	regulate shoot branching via physiologically defined mobile signals	AAS66906
Gene_28738_9	100	ENA_ABR04155_	ABR04155.1 Arabidopsis thaliana (thale cress) partial terminal flower 1	100	ENA_ABR04155_	ABR04155.1 Arabidopsis thaliana (thale cress) partial terminal flower 1	26.53	ENA_ABR04155_	ABR04155.1 Arabidopsis thaliana (thale cress) partial terminal flower 1 (TFL1)	Controls inflorescence meristem identity	At5g03840
Gene_42751_1	-	not available	not available		not available	not available		not available	not available	-	-
Gene_42751_2	100	ENA_ABR08993_	ABR08993.1 Arabidopsis thaliana (thale cress) partial MAX4	100	ENA_ABR08993_	ABR08993.1 Arabidopsis thaliana (thale cress) partial MAX4	30.14	ENA_ABR08993_	ABR08993.1 Arabidopsis thaliana (thale cress) partial MAX4	Carotenoid cleavage dioxygenase 8	At4g32810
Gene_42751_3	100	ENA_ABR04184_	ABR04184.1 Arabidopsis thaliana (thale cress) partial unknown	100	ENA_ABR04184_	ABR04184.1 Arabidopsis thaliana (thale cress) partial unknown	30.14	ENA_ABR08790_	ABR08790.1 Arabidopsis thaliana (thale cress) partial auxin-resistance protein 6	auxin signaling in the Arabidopsis embryo and during postembryonic development	At4g02570
Gene_42751_4	-	not available	not available		not available	not available		not available	not available	-	-
Gene_42751_5	100	ENA_ABR04305_	ABR04305.1 Arabidopsis thaliana (thale cress) partial unknown	100	ENA_ABR04305_	ABR04305.1 Arabidopsis thaliana (thale cress) partial unknown	29.24	ENA_ABQ85146_	ABQ85146.1 Arabidopsis thaliana (thale cress) partial phosphoenolpyruvate carboxylase (PPC1)	Carbon and nitrogen metabolism	At1G53310
Gene_164052_1	-	not available	not available		not available	not available		not available	not available	-	-
Gene_164052_10	-	not available	not available		not available	not available		not available	not available	-	-
Gene_164052_11	84.62	ENA_ABR08979_	ABR08979.1 Arabidopsis thaliana (thale cress) partial cytochrome P450 monooxygenase	84.62	ENA_ABR08979_	ABR08979.1 Arabidopsis thaliana (thale cress) partial cytochrome P450 monooxygenase	29.24	ENA_ABR08979_	ABR08979.1 Arabidopsis thaliana (thale cress) partial SUPERSHOOT1 (SPS1)	Cytochrome P450 (CYP79F1)	At1g16410
Gene_164052_12	93.75	ENA_ABR04239_	ABR04239.1 Arabidopsis thaliana (thale cress) partial unknown	93.75	ENA_ABR04239_	ABR04239.1 Arabidopsis thaliana (thale cress) partial unknown	28.34	ENA_ABR08883_	ABR08883.1 Arabidopsis thaliana (thale cress) partial erecta	Receptor protein kinase	At2g26330
Gene_164052_2	100	ENA_ABQ85382_	ABQ85382.1 Arabidopsis thaliana (thale cress) partial RAX3	100	ENA_ABQ85382_	ABQ85382.1 Arabidopsis thaliana (thale cress) partial RAX3	31.04	ENA_ABR09096_	ABR09096.1 Arabidopsis thaliana (thale cress) partial RAX2	Myb transcription factor 38	At2g36890
Gene_164052_3	-	not available	not available		not available	not available		not available	not available	-	-
Gene_164052_4	94.74	ENA_ABQ85336_	ABQ85336.1 Arabidopsis thaliana (thale cress) partial RAX1	94.74	ENA_ABQ85336_	ABQ85336.1 Arabidopsis thaliana (thale cress) partial RAX1	31.04	ENA_ABQ85336_	ABQ85336.1 Arabidopsis thaliana (thale cress) partial RAX1	Myb transcription factor 37	At5g23000
Gene_164052_5	-	not available	not available		not available	not available		not available	not available	-	-
Gene_164052_6	94.74	ENA_ABQ85379_	ABQ85379.1 Arabidopsis thaliana (thale cress) partial RAX3	94.74	ENA_ABQ85379_	ABQ85379.1 Arabidopsis thaliana (thale cress) partial RAX3	31.04	ENA_ABQ85379_	ABQ85379.1 Arabidopsis thaliana (thale cress) partial RAX3	Myb transcription factor 84	At3G49690
Gene_164052_7	94.74	ENA_ABQ85379_	ABQ85379.1 Arabidopsis thaliana (thale cress) partial RAX3	94.74	ENA_ABQ85379_	ABQ85379.1 Arabidopsis thaliana (thale cress) partial RAX3	31.04	ENA_ABQ85379_	ABQ85379.1 Arabidopsis thaliana (thale cress) partial RAX3	Myb transcription factor 84	At3G49690
Gene_164052_8	100	ENA_ABQ85095_	ABQ85095.1 Arabidopsis thaliana (thale cress) partial apetala 1	100	ENA_ABQ85095_	ABQ85095.1 Arabidopsis thaliana (thale cress) partial apetala 1	28.34	ENA_ABQ85095_	ABQ85095.1 Arabidopsis thaliana (thale cress) partial apetala 1	MADS transcription factor	At1g69120
Gene_164052_9	100	ENA_ABR09037_	ABR09037.1 Arabidopsis thaliana (thale cress) partial PID kinase	100	ENA_ABR09037_	ABR09037.1 Arabidopsis thaliana (thale cress) partial PID kinase	28.34	ENA_ABR08822_	ABR08822.1 Arabidopsis thaliana (thale cress) partial homeodomain protein BP	Homeobox protein knotted-1 like 1	At4g08150
Gene_225736_1	86.36	ENA_ABR21517_	ABR21517.1 Arabidopsis thaliana (thale cress) partial abscisic acid insensitive protein 3	86.36	ENA_ABR21517_	ABR21517.1 Arabidopsis thaliana (thale cress) partial abscisic acid insensitive protein 3	31.94	ENA_ABQ85336_	ABQ85336.1 Arabidopsis thaliana (thale cress) partial RAX1	Myb transcription factor 37	At5g23000
Gene_225736_10	-	not available	not available		not available	not available		not available	not available	-	-
Gene_225736_2	-	not available	not available		not available	not available		not available	not available	-	-
Gene_225736_3	100	ENA_ABQ85209_	ABQ85209.1 Arabidopsis thaliana (thale cress) partial unknown	100	ENA_ABQ85209_	ABQ85209.1 Arabidopsis thaliana (thale cress) partial unknown	26.53	ENA_ABQ85209_	ABQ85209.1 Arabidopsis thaliana (thale cress) partial unknown	Unknown	At2g45000
Gene_225736_4	100	ENA_ABQ85209_	ABQ85209.1 Arabidopsis thaliana (thale cress) partial unknown	100	ENA_ABQ85209_	ABQ85209.1 Arabidopsis thaliana (thale cress) partial unknown	26.53	ENA_ABQ85209_	ABQ85209.1 Arabidopsis thaliana (thale cress) partial unknown	Unknown	At2g45000
Gene_225736_5	-	not available	not available		not available	not available		not available	not available	-	-
Gene_225736_6	94.12	ENA_ABR08883_	ABR08883.1 Arabidopsis thaliana (thale cress) partial erecta	94.12	ENA_ABR08883_	ABR08883.1 Arabidopsis thaliana (thale cress) partial erecta	23.83	ENA_ABR08883_	ABR08883.1 Arabidopsis thaliana (thale cress) partial erecta	Receptor protein kinase	At2g26330
Gene_225736_7	100	ENA_ABR08790_	ABR08790.1 Arabidopsis thaliana (thale cress) partial auxin-resistance protein 6	100	ENA_ABR08790_	ABR08790.1 Arabidopsis thaliana (thale cress) partial auxin-resistance protein 6	28.34	ENA_ABQ85397_	ABQ85397.1 Arabidopsis thaliana (thale cress) partial SEU	Transcriptional coregulator of AGAMOUS	At1g43850
Gene_225736_8	90	ENA_ABQ85083_	ABQ85083.1 Arabidopsis thaliana (thale cress) partial AMP1	90	ENA_ABQ85083_	ABQ85083.1 Arabidopsis thaliana (thale cress) partial AMP1	28.34	ENA_ABQ85083_	ABQ85083.1 Arabidopsis thaliana (thale cress) partial AMP1	Glutamate carboxypeptidase	At3g54720
Gene_225736_9	100	ENA_ABQ85336_	ABQ85336.1 Arabidopsis thaliana (thale cress) partial RAX1	100	ENA_ABQ85336_	ABQ85336.1 Arabidopsis thaliana (thale cress) partial RAX1	27.44	ENA_ABR04305_	ABR04305.1 Arabidopsis thaliana (thale cress) partial unknown	Unknown	At2g42640
Gene_325747_1	94.12	ENA_ABR09096_	ABR09096.1 Arabidopsis thaliana (thale cress) partial RAX2	94.12	ENA_ABR09096_	ABR09096.1 Arabidopsis thaliana (thale cress) partial RAX2	30.14	ENA_ABQ85397_	ABQ85397.1 Arabidopsis thaliana (thale cress) partial SEU	Transcriptional coregulator of AGAMOUS	At1g43850
Gene_325747_10	-	not available	not available		not available	not available		not available	not available	-	-
Gene_325747_2	100	ENA_ABR04128_	ABR04128.1 Arabidopsis thaliana (thale cress) partial transport inhibitor response 1	100	ENA_ABR04128_	ABR04128.1 Arabidopsis thaliana (thale cress) partial transport inhibitor response 1	24.73	ENA_ABR04128_	ABR04128.1 Arabidopsis thaliana (thale cress) partial transport inhibitor response 1	F-box protein	At3g62980
Gene_325747_3	100	ENA_ABR08822_	ABR08822.1 Arabidopsis thaliana (thale cress) partial homeodomain protein BP	100	ENA_ABR08822_	ABR08822.1 Arabidopsis thaliana (thale cress) partial homeodomain protein BP	32.85	ENA_ABQ85389_	ABQ85389.1 Arabidopsis thaliana (thale cress) partial SEU	Transcriptional coregulator of AGAMOUS	At1g43850
Gene_325747_4	100	ENA_ABR04204_	ABR04204.1 Arabidopsis thaliana (thale cress) partial unknown	100	ENA_ABR04204_	ABR04204.1 Arabidopsis thaliana (thale cress) partial unknown	24.73	ENA_ABR04204_	ABR04204.1 Arabidopsis thaliana (thale cress) partial unknown	Unknown	At2g45010
Gene_325747_5	100	ENA_ABR09125_	ABR09125.1 Arabidopsis thaliana (thale cress) partial REV	100	ENA_ABR09125_	ABR09125.1 Arabidopsis thaliana (thale cress) partial REV	26.53	ENA_ABR09125_	ABR09125.1 Arabidopsis thaliana (thale cress) partial REV	Homeodomain-leucine zipper protein	At5g60690
Gene_325747_6	100	ENA_ABR21535_	ABR21535.1 Arabidopsis thaliana (thale cress) partial ANT	100	ENA_ABR21535_	ABR21535.1 Arabidopsis thaliana (thale cress) partial ANT	24.73	ENA_ABR21535_	ABR21535.1 Arabidopsis thaliana (thale cress) partial ANT	Transcription factor	At4g37750
Gene_325747_7	100	ENA_ABQ85159_	ABQ85159.1 Arabidopsis thaliana (thale cress) unknown	100	ENA_ABQ85159_	ABQ85159.1 Arabidopsis thaliana (thale cress) unknown	26.53	ENA_ABQ85159_	ABQ85159.1 Arabidopsis thaliana (thale cress) unknown	Unknown	At2g42610
Gene_325747_8	100	ENA_ABR04184_	ABR04184.1 Arabidopsis thaliana (thale cress) partial unknown	100	ENA_ABR04184_	ABR04184.1 Arabidopsis thaliana (thale cress) partial unknown	29.24	ENA_ABQ85191_	ABQ85191.1 Arabidopsis thaliana (thale cress) partial unknown	Unknown	At2g42650
Gene_325747_9	-	not available	not available		not available	not available		not available	not available	-	-

## Sheet: Table S6 (BLASTN_ATH_CDS_GENE)
Query	Lowest E-value	Accession (E-value)	Description (E-value)	Greatest identity %	Accession (identity %)	Description (identity %)	Greatest positive %	Accession (positive %)	Description (positive %)
Gene_28738_1	0.01	AT5G12230.1	pacid=37424080 polypeptide=AT5G12230.1 locus=AT5G12230 ID=AT5G12230.1.Araport11.447 annot-version=Araport11	100	AT1G62380.1	pacid=37401111 polypeptide=AT1G62380.1 locus=AT1G62380 ID=AT1G62380.1.Araport11.447 annot-version=Araport11	100	AT1G62380.1	pacid=37401111 polypeptide=AT1G62380.1 locus=AT1G62380 ID=AT1G62380.1.Araport11.447 annot-version=Araport11
Gene_28738_2	0.14	AT1G06850.2	pacid=37398891 polypeptide=AT1G06850.2 locus=AT1G06850 ID=AT1G06850.2.Araport11.447 annot-version=Araport11	100	AT1G32730.1	pacid=37392846 polypeptide=AT1G32730.1 locus=AT1G32730 ID=AT1G32730.1.Araport11.447 annot-version=Araport11	100	AT1G32730.1	pacid=37392846 polypeptide=AT1G32730.1 locus=AT1G32730 ID=AT1G32730.1.Araport11.447 annot-version=Araport11
Gene_28738_3	0.14	AT1G06850.2	pacid=37398891 polypeptide=AT1G06850.2 locus=AT1G06850 ID=AT1G06850.2.Araport11.447 annot-version=Araport11	100	AT1G32730.1	pacid=37392846 polypeptide=AT1G32730.1 locus=AT1G32730 ID=AT1G32730.1.Araport11.447 annot-version=Araport11	100	AT1G32730.1	pacid=37392846 polypeptide=AT1G32730.1 locus=AT1G32730 ID=AT1G32730.1.Araport11.447 annot-version=Araport11
Gene_28738_4	0.000523	AT2G06908.1	pacid=37377528 polypeptide=AT2G06908.1 locus=AT2G06908 ID=AT2G06908.1.Araport11.447 annot-version=Araport11	100	AT5G52290.1	pacid=37423974 polypeptide=AT5G52290.1 locus=AT5G52290 ID=AT5G52290.1.Araport11.447 annot-version=Araport11	100	AT5G52290.1	pacid=37423974 polypeptide=AT5G52290.1 locus=AT5G52290 ID=AT5G52290.1.Araport11.447 annot-version=Araport11
Gene_28738_5	0.09	AT4G09035.1	pacid=37388603 polypeptide=AT4G09035.1 locus=AT4G09035 ID=AT4G09035.1.Araport11.447 annot-version=Araport11	100	AT5G27030.1	pacid=37419411 polypeptide=AT5G27030.1 locus=AT5G27030 ID=AT5G27030.1.Araport11.447 annot-version=Araport11	100	AT5G27030.1	pacid=37419411 polypeptide=AT5G27030.1 locus=AT5G27030 ID=AT5G27030.1.Araport11.447 annot-version=Araport11
Gene_28738_6	0.1	AT4G09035.1	pacid=37388603 polypeptide=AT4G09035.1 locus=AT4G09035 ID=AT4G09035.1.Araport11.447 annot-version=Araport11	100	AT5G27030.1	pacid=37419411 polypeptide=AT5G27030.1 locus=AT5G27030 ID=AT5G27030.1.Araport11.447 annot-version=Araport11	100	AT5G27030.1	pacid=37419411 polypeptide=AT5G27030.1 locus=AT5G27030 ID=AT5G27030.1.Araport11.447 annot-version=Araport11
Gene_28738_7	0.41	AT2G40760.1	pacid=37378633 polypeptide=AT2G40760.1 locus=AT2G40760 ID=AT2G40760.1.Araport11.447 annot-version=Araport11	100	AT3G01750.2	pacid=37406188 polypeptide=AT3G01750.2 locus=AT3G01750 ID=AT3G01750.2.Araport11.447 annot-version=Araport11	100	AT3G01750.2	pacid=37406188 polypeptide=AT3G01750.2 locus=AT3G01750 ID=AT3G01750.2.Araport11.447 annot-version=Araport11
Gene_28738_8	0.39	AT2G40760.1	pacid=37378633 polypeptide=AT2G40760.1 locus=AT2G40760 ID=AT2G40760.1.Araport11.447 annot-version=Araport11	100	AT3G01750.2	pacid=37406188 polypeptide=AT3G01750.2 locus=AT3G01750 ID=AT3G01750.2.Araport11.447 annot-version=Araport11	100	AT3G01750.2	pacid=37406188 polypeptide=AT3G01750.2 locus=AT3G01750 ID=AT3G01750.2.Araport11.447 annot-version=Araport11
Gene_28738_9	0	AT1G32230.6	pacid=37398428 polypeptide=AT1G32230.6 locus=AT1G32230 ID=AT1G32230.6.Araport11.447 annot-version=Araport11	100	AT3G11390.1	pacid=37407293 polypeptide=AT3G11390.1 locus=AT3G11390 ID=AT3G11390.1.Araport11.447 annot-version=Araport11	100	AT3G11390.1	pacid=37407293 polypeptide=AT3G11390.1 locus=AT3G11390 ID=AT3G11390.1.Araport11.447 annot-version=Araport11
Gene_28738_10	0	AT1G32230.3	pacid=37398429 polypeptide=AT1G32230.3 locus=AT1G32230 ID=AT1G32230.3.Araport11.447 annot-version=Araport11	100	AT3G11390.1	pacid=37407293 polypeptide=AT3G11390.1 locus=AT3G11390 ID=AT3G11390.1.Araport11.447 annot-version=Araport11	100	AT3G11390.1	pacid=37407293 polypeptide=AT3G11390.1 locus=AT3G11390 ID=AT3G11390.1.Araport11.447 annot-version=Araport11
Gene_42751_1	0.08	AT2G32680.1	pacid=37376591 polypeptide=AT2G32680.1 locus=AT2G32680 ID=AT2G32680.1.Araport11.447 annot-version=Araport11	100	AT5G16900.4	pacid=37420139 polypeptide=AT5G16900.4 locus=AT5G16900 ID=AT5G16900.4.Araport11.447 annot-version=Araport11	100	AT5G16900.4	pacid=37420139 polypeptide=AT5G16900.4 locus=AT5G16900 ID=AT5G16900.4.Araport11.447 annot-version=Araport11
Gene_42751_2	0.04	AT5G36240.1	pacid=37423933 polypeptide=AT5G36240.1 locus=AT5G36240 ID=AT5G36240.1.Araport11.447 annot-version=Araport11	100	AT5G22400.1	pacid=37418414 polypeptide=AT5G22400.1 locus=AT5G22400 ID=AT5G22400.1.Araport11.447 annot-version=Araport11	100	AT5G22400.1	pacid=37418414 polypeptide=AT5G22400.1 locus=AT5G22400 ID=AT5G22400.1.Araport11.447 annot-version=Araport11
Gene_42751_3	0.04	ATMG00820.1	pacid=37383502 polypeptide=ATMG00820.1 locus=ATMG00820 ID=ATMG00820.1.Araport11.447 annot-version=Araport11	100	AT4G23730.2	pacid=37386398 polypeptide=AT4G23730.2 locus=AT4G23730 ID=AT4G23730.2.Araport11.447 annot-version=Araport11	100	AT4G23730.2	pacid=37386398 polypeptide=AT4G23730.2 locus=AT4G23730 ID=AT4G23730.2.Araport11.447 annot-version=Araport11
Gene_42751_4	6.69e-08	AT4G07666.1	pacid=37389429 polypeptide=AT4G07666.1 locus=AT4G07666 ID=AT4G07666.1.Araport11.447 annot-version=Araport11	100	AT5G57250.1	pacid=37418749 polypeptide=AT5G57250.1 locus=AT5G57250 ID=AT5G57250.1.Araport11.447 annot-version=Araport11	100	AT5G57250.1	pacid=37418749 polypeptide=AT5G57250.1 locus=AT5G57250 ID=AT5G57250.1.Araport11.447 annot-version=Araport11
Gene_42751_5	1.31	AT3G06660.1	pacid=37412523 polypeptide=AT3G06660.1 locus=AT3G06660 ID=AT3G06660.1.Araport11.447 annot-version=Araport11	100	AT1G78940.1	pacid=37393691 polypeptide=AT1G78940.1 locus=AT1G78940 ID=AT1G78940.1.Araport11.447 annot-version=Araport11	100	AT1G78940.1	pacid=37393691 polypeptide=AT1G78940.1 locus=AT1G78940 ID=AT1G78940.1.Araport11.447 annot-version=Araport11
Gene_164052_1	1.88	AT4G17695.1	pacid=37385635 polypeptide=AT4G17695.1 locus=AT4G17695 ID=AT4G17695.1.Araport11.447 annot-version=Araport11	100	AT5G61560.2	pacid=37422869 polypeptide=AT5G61560.2 locus=AT5G61560 ID=AT5G61560.2.Araport11.447 annot-version=Araport11	100	AT5G61560.2	pacid=37422869 polypeptide=AT5G61560.2 locus=AT5G61560 ID=AT5G61560.2.Araport11.447 annot-version=Araport11
Gene_164052_2	0.08	AT1G22110.1	pacid=37402977 polypeptide=AT1G22110.1 locus=AT1G22110 ID=AT1G22110.1.Araport11.447 annot-version=Araport11	100	AT2G04270.1	pacid=37381367 polypeptide=AT2G04270.1 locus=AT2G04270 ID=AT2G04270.1.Araport11.447 annot-version=Araport11	100	AT2G04270.1	pacid=37381367 polypeptide=AT2G04270.1 locus=AT2G04270 ID=AT2G04270.1.Araport11.447 annot-version=Araport11
Gene_164052_3	0.68	AT1G02970.1	pacid=37397238 polypeptide=AT1G02970.1 locus=AT1G02970 ID=AT1G02970.1.Araport11.447 annot-version=Araport11	100	AT5G53440.2	pacid=37416749 polypeptide=AT5G53440.2 locus=AT5G53440 ID=AT5G53440.2.Araport11.447 annot-version=Araport11	100	AT5G53440.2	pacid=37416749 polypeptide=AT5G53440.2 locus=AT5G53440 ID=AT5G53440.2.Araport11.447 annot-version=Araport11
Gene_164052_4	0.00162	AT1G66620.1	pacid=37398110 polypeptide=AT1G66620.1 locus=AT1G66620 ID=AT1G66620.1.Araport11.447 annot-version=Araport11	100	AT5G51130.2	pacid=37422506 polypeptide=AT5G51130.2 locus=AT5G51130 ID=AT5G51130.2.Araport11.447 annot-version=Araport11	100	AT5G51130.2	pacid=37422506 polypeptide=AT5G51130.2 locus=AT5G51130 ID=AT5G51130.2.Araport11.447 annot-version=Araport11
Gene_164052_5	2.43	AT1G03610.2	pacid=37393588 polypeptide=AT1G03610.2 locus=AT1G03610 ID=AT1G03610.2.Araport11.447 annot-version=Araport11	100	AT1G08500.1	pacid=37396371 polypeptide=AT1G08500.1 locus=AT1G08500 ID=AT1G08500.1.Araport11.447 annot-version=Araport11	100	AT1G08500.1	pacid=37396371 polypeptide=AT1G08500.1 locus=AT1G08500 ID=AT1G08500.1.Araport11.447 annot-version=Araport11
Gene_164052_6	0.58	AT1G76770.1	pacid=37395400 polypeptide=AT1G76770.1 locus=AT1G76770 ID=AT1G76770.1.Araport11.447 annot-version=Araport11	100	AT5G65630.1	pacid=37416417 polypeptide=AT5G65630.1 locus=AT5G65630 ID=AT5G65630.1.Araport11.447 annot-version=Araport11	100	AT5G65630.1	pacid=37416417 polypeptide=AT5G65630.1 locus=AT5G65630 ID=AT5G65630.1.Araport11.447 annot-version=Araport11
Gene_164052_7	0.56	AT1G76770.1	pacid=37395400 polypeptide=AT1G76770.1 locus=AT1G76770 ID=AT1G76770.1.Araport11.447 annot-version=Araport11	100	AT5G65630.1	pacid=37416417 polypeptide=AT5G65630.1 locus=AT5G65630 ID=AT5G65630.1.Araport11.447 annot-version=Araport11	100	AT5G65630.1	pacid=37416417 polypeptide=AT5G65630.1 locus=AT5G65630 ID=AT5G65630.1.Araport11.447 annot-version=Araport11
Gene_164052_8	2.38	AT3G28690.1	pacid=37406758 polypeptide=AT3G28690.1 locus=AT3G28690 ID=AT3G28690.1.Araport11.447 annot-version=Araport11	100	AT5G64980.2	pacid=37414084 polypeptide=AT5G64980.2 locus=AT5G64980 ID=AT5G64980.2.Araport11.447 annot-version=Araport11	100	AT5G64980.2	pacid=37414084 polypeptide=AT5G64980.2 locus=AT5G64980 ID=AT5G64980.2.Araport11.447 annot-version=Araport11
Gene_164052_9	1.23	AT5G04560.2	pacid=37421796 polypeptide=AT5G04560.2 locus=AT5G04560 ID=AT5G04560.2.Araport11.447 annot-version=Araport11	100	AT5G65180.2	pacid=37416498 polypeptide=AT5G65180.2 locus=AT5G65180 ID=AT5G65180.2.Araport11.447 annot-version=Araport11	100	AT5G65180.2	pacid=37416498 polypeptide=AT5G65180.2 locus=AT5G65180 ID=AT5G65180.2.Araport11.447 annot-version=Araport11
Gene_164052_10	3	AT3G23970.1	pacid=37404636 polypeptide=AT3G23970.1 locus=AT3G23970 ID=AT3G23970.1.Araport11.447 annot-version=Araport11	100	AT5G58080.1	pacid=37420823 polypeptide=AT5G58080.1 locus=AT5G58080 ID=AT5G58080.1.Araport11.447 annot-version=Araport11	100	AT5G58080.1	pacid=37420823 polypeptide=AT5G58080.1 locus=AT5G58080 ID=AT5G58080.1.Araport11.447 annot-version=Araport11
Gene_164052_11	4.81e-15	ATMG00560.1	pacid=37383492 polypeptide=ATMG00560.1 locus=ATMG00560 ID=ATMG00560.1.Araport11.447 annot-version=Araport11	96	ATMG00560.1	pacid=37383492 polypeptide=ATMG00560.1 locus=ATMG00560 ID=ATMG00560.1.Araport11.447 annot-version=Araport11	96	ATMG00560.1	pacid=37383492 polypeptide=ATMG00560.1 locus=ATMG00560 ID=ATMG00560.1.Araport11.447 annot-version=Araport11
Gene_164052_12	5.33e-17	ATCG00860.1	pacid=37375825 polypeptide=ATCG00860.1 locus=ATCG00860 ID=ATCG00860.1.Araport11.447 annot-version=Araport11	100	AT5G58590.1	pacid=37416874 polypeptide=AT5G58590.1 locus=AT5G58590 ID=AT5G58590.1.Araport11.447 annot-version=Araport11	100	AT5G58590.1	pacid=37416874 polypeptide=AT5G58590.1 locus=AT5G58590 ID=AT5G58590.1.Araport11.447 annot-version=Araport11
Gene_225736_1	0.86	AT1G73710.1	pacid=37400591 polypeptide=AT1G73710.1 locus=AT1G73710 ID=AT1G73710.1.Araport11.447 annot-version=Araport11	100	AT3G26580.1	pacid=37412405 polypeptide=AT3G26580.1 locus=AT3G26580 ID=AT3G26580.1.Araport11.447 annot-version=Araport11	100	AT3G26580.1	pacid=37412405 polypeptide=AT3G26580.1 locus=AT3G26580 ID=AT3G26580.1.Araport11.447 annot-version=Araport11
Gene_225736_2	1.37	AT4G17360.3	pacid=37390351 polypeptide=AT4G17360.3 locus=AT4G17360 ID=AT4G17360.3.Araport11.447 annot-version=Araport11	100	AT3G54830.2	pacid=37403928 polypeptide=AT3G54830.2 locus=AT3G54830 ID=AT3G54830.2.Araport11.447 annot-version=Araport11	100	AT3G54830.2	pacid=37403928 polypeptide=AT3G54830.2 locus=AT3G54830 ID=AT3G54830.2.Araport11.447 annot-version=Araport11
Gene_225736_3	0.17	AT4G02480.1	pacid=37388032 polypeptide=AT4G02480.1 locus=AT4G02480 ID=AT4G02480.1.Araport11.447 annot-version=Araport11	95.24	AT2G23210.1	pacid=37375851 polypeptide=AT2G23210.1 locus=AT2G23210 ID=AT2G23210.1.Araport11.447 annot-version=Araport11	95.24	AT2G23210.1	pacid=37375851 polypeptide=AT2G23210.1 locus=AT2G23210 ID=AT2G23210.1.Araport11.447 annot-version=Araport11
Gene_225736_4	0.17	AT4G02480.1	pacid=37388032 polypeptide=AT4G02480.1 locus=AT4G02480 ID=AT4G02480.1.Araport11.447 annot-version=Araport11	100	AT5G37550.1	pacid=37421234 polypeptide=AT5G37550.1 locus=AT5G37550 ID=AT5G37550.1.Araport11.447 annot-version=Araport11	100	AT5G37550.1	pacid=37421234 polypeptide=AT5G37550.1 locus=AT5G37550 ID=AT5G37550.1.Araport11.447 annot-version=Araport11
Gene_225736_5	2.24	AT1G75330.1	pacid=37402933 polypeptide=AT1G75330.1 locus=AT1G75330 ID=AT1G75330.1.Araport11.447 annot-version=Araport11	100	AT5G39090.1	pacid=37418292 polypeptide=AT5G39090.1 locus=AT5G39090 ID=AT5G39090.1.Araport11.447 annot-version=Araport11	100	AT5G39090.1	pacid=37418292 polypeptide=AT5G39090.1 locus=AT5G39090 ID=AT5G39090.1.Araport11.447 annot-version=Araport11
Gene_225736_6	9.87	AT3G16520.2	pacid=37410226 polypeptide=AT3G16520.2 locus=AT3G16520 ID=AT3G16520.2.Araport11.447 annot-version=Araport11	100	AT5G55100.1	pacid=37417503 polypeptide=AT5G55100.1 locus=AT5G55100 ID=AT5G55100.1.Araport11.447 annot-version=Araport11	100	AT5G55100.1	pacid=37417503 polypeptide=AT5G55100.1 locus=AT5G55100 ID=AT5G55100.1.Araport11.447 annot-version=Araport11
Gene_225736_7	0.29	AT3G55630.5	pacid=37411898 polypeptide=AT3G55630.5 locus=AT3G55630 ID=AT3G55630.5.Araport11.447 annot-version=Araport11	100	AT5G03350.1	pacid=37420846 polypeptide=AT5G03350.1 locus=AT5G03350 ID=AT5G03350.1.Araport11.447 annot-version=Araport11	100	AT5G03350.1	pacid=37420846 polypeptide=AT5G03350.1 locus=AT5G03350 ID=AT5G03350.1.Araport11.447 annot-version=Araport11
Gene_225736_8	0.24	AT1G29630.3	pacid=37392505 polypeptide=AT1G29630.3 locus=AT1G29630 ID=AT1G29630.3.Araport11.447 annot-version=Araport11	100	AT5G50260.1	pacid=37416380 polypeptide=AT5G50260.1 locus=AT5G50260 ID=AT5G50260.1.Araport11.447 annot-version=Araport11	100	AT5G50260.1	pacid=37416380 polypeptide=AT5G50260.1 locus=AT5G50260 ID=AT5G50260.1.Araport11.447 annot-version=Araport11
Gene_225736_9	3.36	AT5G20830.2	pacid=37417031 polypeptide=AT5G20830.2 locus=AT5G20830 ID=AT5G20830.2.Araport11.447 annot-version=Araport11	100	AT5G45330.2	pacid=37421999 polypeptide=AT5G45330.2 locus=AT5G45330 ID=AT5G45330.2.Araport11.447 annot-version=Araport11	100	AT5G45330.2	pacid=37421999 polypeptide=AT5G45330.2 locus=AT5G45330 ID=AT5G45330.2.Araport11.447 annot-version=Araport11
Gene_225736_10	0.85	AT1G14300.1	pacid=37401217 polypeptide=AT1G14300.1 locus=AT1G14300 ID=AT1G14300.1.Araport11.447 annot-version=Araport11	100	AT5G45330.2	pacid=37421999 polypeptide=AT5G45330.2 locus=AT5G45330 ID=AT5G45330.2.Araport11.447 annot-version=Araport11	100	AT5G45330.2	pacid=37421999 polypeptide=AT5G45330.2 locus=AT5G45330 ID=AT5G45330.2.Araport11.447 annot-version=Araport11
Gene_325747_1	0	AT5G65260.1	pacid=37421769 polypeptide=AT5G65260.1 locus=AT5G65260 ID=AT5G65260.1.Araport11.447 annot-version=Araport11	100	AT5G23950.1	pacid=37414681 polypeptide=AT5G23950.1 locus=AT5G23950 ID=AT5G23950.1.Araport11.447 annot-version=Araport11	100	AT5G23950.1	pacid=37414681 polypeptide=AT5G23950.1 locus=AT5G23950 ID=AT5G23950.1.Araport11.447 annot-version=Araport11
Gene_325747_2	1.82e-48	AT1G07430.1	pacid=37398681 polypeptide=AT1G07430.1 locus=AT1G07430 ID=AT1G07430.1.Araport11.447 annot-version=Araport11	100	AT5G09970.1	pacid=37415064 polypeptide=AT5G09970.1 locus=AT5G09970 ID=AT5G09970.1.Araport11.447 annot-version=Araport11	100	AT5G09970.1	pacid=37415064 polypeptide=AT5G09970.1 locus=AT5G09970 ID=AT5G09970.1.Araport11.447 annot-version=Araport11
Gene_325747_3	0	AT5G65290.1	pacid=37422518 polypeptide=AT5G65290.1 locus=AT5G65290 ID=AT5G65290.1.Araport11.447 annot-version=Araport11	100	AT5G13260.1	pacid=37422500 polypeptide=AT5G13260.1 locus=AT5G13260 ID=AT5G13260.1.Araport11.447 annot-version=Araport11	100	AT5G13260.1	pacid=37422500 polypeptide=AT5G13260.1 locus=AT5G13260 ID=AT5G13260.1.Araport11.447 annot-version=Araport11
Gene_325747_4	1.74e-76	AT5G65300.1	pacid=37423593 polypeptide=AT5G65300.1 locus=AT5G65300 ID=AT5G65300.1.Araport11.447 annot-version=Araport11	100	AT1G24460.2	pacid=37394844 polypeptide=AT1G24460.2 locus=AT1G24460 ID=AT1G24460.2.Araport11.447 annot-version=Araport11	100	AT1G24460.2	pacid=37394844 polypeptide=AT1G24460.2 locus=AT1G24460 ID=AT1G24460.2.Araport11.447 annot-version=Araport11
Gene_325747_5	0	AT5G65310.1	pacid=37420067 polypeptide=AT5G65310.1 locus=AT5G65310 ID=AT5G65310.1.Araport11.447 annot-version=Araport11	100	AT2G35260.1	pacid=37379329 polypeptide=AT2G35260.1 locus=AT2G35260 ID=AT2G35260.1.Araport11.447 annot-version=Araport11	100	AT2G35260.1	pacid=37379329 polypeptide=AT2G35260.1 locus=AT2G35260 ID=AT2G35260.1.Araport11.447 annot-version=Araport11
Gene_325747_6	0	AT5G65320.1	pacid=37419215 polypeptide=AT5G65320.1 locus=AT5G65320 ID=AT5G65320.1.Araport11.447 annot-version=Araport11	100	AT5G41990.1	pacid=37415452 polypeptide=AT5G41990.1 locus=AT5G41990 ID=AT5G41990.1.Araport11.447 annot-version=Araport11	100	AT5G41990.1	pacid=37415452 polypeptide=AT5G41990.1 locus=AT5G41990 ID=AT5G41990.1.Araport11.447 annot-version=Araport11
Gene_325747_7	5.31e-138	AT5G65330.1	pacid=37422569 polypeptide=AT5G65330.1 locus=AT5G65330 ID=AT5G65330.1.Araport11.447 annot-version=Araport11	100	AT3G61680.3	pacid=37405866 polypeptide=AT3G61680.3 locus=AT3G61680 ID=AT3G61680.3.Araport11.447 annot-version=Araport11	100	AT3G61680.3	pacid=37405866 polypeptide=AT3G61680.3 locus=AT3G61680 ID=AT3G61680.3.Araport11.447 annot-version=Araport11
Gene_325747_8	0	AT5G65340.1	pacid=37420825 polypeptide=AT5G65340.1 locus=AT5G65340 ID=AT5G65340.1.Araport11.447 annot-version=Araport11	100	AT5G19090.2	pacid=37417289 polypeptide=AT5G19090.2 locus=AT5G19090 ID=AT5G19090.2.Araport11.447 annot-version=Araport11	100	AT5G19090.2	pacid=37417289 polypeptide=AT5G19090.2 locus=AT5G19090 ID=AT5G19090.2.Araport11.447 annot-version=Araport11
Gene_325747_9	0	AT5G65380.1	pacid=37418155 polypeptide=AT5G65380.1 locus=AT5G65380 ID=AT5G65380.1.Araport11.447 annot-version=Araport11	100	AT5G39785.5	pacid=37422810 polypeptide=AT5G39785.5 locus=AT5G39785 ID=AT5G39785.5.Araport11.447 annot-version=Araport11	100	AT5G39785.5	pacid=37422810 polypeptide=AT5G39785.5 locus=AT5G39785 ID=AT5G39785.5.Araport11.447 annot-version=Araport11
Gene_325747_10	9.35e-112	AT5G65400.1	pacid=37415586 polypeptide=AT5G65400.1 locus=AT5G65400 ID=AT5G65400.1.Araport11.447 annot-version=Araport11	100	AT2G35010.2	pacid=37380574 polypeptide=AT2G35010.2 locus=AT2G35010 ID=AT2G35010.2.Araport11.447 annot-version=Araport11	100	AT2G35010.2	pacid=37380574 polypeptide=AT2G35010.2 locus=AT2G35010 ID=AT2G35010.2.Araport11.447 annot-version=Araport11

## Sheet: Table S7 (transcriptome_BLASTN
Query	Number of HSPs	Lowest E-value	Accession (E-value)	Description (E-value)	Greatest identity %	Accession (identity %)	Description (identity %)	Greatest positive %	Accession (positive %)	Description (positive %)	Greatest HSP length	Accession (HSP length)	Description (HSP length)	Greatest bit score	Accession (bit score)	Description (bit score)
Gene_28738_1	40	0.04	TRINITY_DN63160_c0_g2_i3	type=CDS; aalen=86,31%,complete-utrbad; clen=825; strand=+; offs=494-754; evgclass=main,okay,match:TRINITY_DN63160_c0_g2_i1,pct:100/26/-sense;	100	TRINITY_DN80212_c0_g1_i2	type=CDS; aalen=144,94%,partial3; clen=456; strand=-; offs=433-2; evgclass=noclassa2,okay;	100	TRINITY_DN80212_c0_g1_i2	type=CDS; aalen=144,94%,partial3; clen=456; strand=-; offs=433-2; evgclass=noclassa2,okay;	33	TRINITY_DN12469_c0_g1_i4	type=CDS; aalen=307,97%,partial5; clen=943; strand=-; offs=941-18; evgclass=main,okay,match:TRINITY_DN12469_c0_g1_i5,pct:99/68/.;	39.16	TRINITY_DN63160_c0_g2_i3	type=CDS; aalen=86,31%,complete-utrbad; clen=825; strand=+; offs=494-754; evgclass=main,okay,match:TRINITY_DN63160_c0_g2_i1,pct:100/26/-sense;
Gene_28738_2	137	0.01	TRINITY_DN30112_c1_g2_i1	type=CDS; aalen=105,82%,partial5; clen=387; strand=-; offs=385-68; evgclass=noclass,okay;	100	TRINITY_DN544_c1_g1_i1utrorf	type=CDS; aalen=308,32%,complete-utrbad; clen=2843; strand=+; offs=1810-2736; evgclass=main,okay,match:TRINITY_DN544_c1_g1_i10utrorf,pct:99/22/.;	100	TRINITY_DN544_c1_g1_i1utrorf	type=CDS; aalen=308,32%,complete-utrbad; clen=2843; strand=+; offs=1810-2736; evgclass=main,okay,match:TRINITY_DN544_c1_g1_i10utrorf,pct:99/22/.;	47	TRINITY_DN23981_c0_g2_i3	type=CDS; aalen=227,60%,complete; clen=1136; strand=-; offs=924-241; evgclass=noclass,okay,match:TRINITY_DN23981_c0_g2_i2,pct:99/54/.;	40.96	TRINITY_DN30112_c1_g2_i1	type=CDS; aalen=105,82%,partial5; clen=387; strand=-; offs=385-68; evgclass=noclass,okay;
Gene_28738_3	137	0.01	TRINITY_DN30112_c1_g2_i1	type=CDS; aalen=105,82%,partial5; clen=387; strand=-; offs=385-68; evgclass=noclass,okay;	100	TRINITY_DN544_c1_g1_i1utrorf	type=CDS; aalen=308,32%,complete-utrbad; clen=2843; strand=+; offs=1810-2736; evgclass=main,okay,match:TRINITY_DN544_c1_g1_i10utrorf,pct:99/22/.;	100	TRINITY_DN544_c1_g1_i1utrorf	type=CDS; aalen=308,32%,complete-utrbad; clen=2843; strand=+; offs=1810-2736; evgclass=main,okay,match:TRINITY_DN544_c1_g1_i10utrorf,pct:99/22/.;	47	TRINITY_DN23981_c0_g2_i3	type=CDS; aalen=227,60%,complete; clen=1136; strand=-; offs=924-241; evgclass=noclass,okay,match:TRINITY_DN23981_c0_g2_i2,pct:99/54/.;	40.96	TRINITY_DN30112_c1_g2_i1	type=CDS; aalen=105,82%,partial5; clen=387; strand=-; offs=385-68; evgclass=noclass,okay;
Gene_28738_4	61	5.44e-23	TRINITY_DN98317_c0_g1_i1	type=CDS; aalen=110,91%,partial3; clen=361; strand=+; offs=31-360; evgclass=main,okay,match:TRINITY_DN98317_c0_g1_i2,pct:100/37/.;	100	TRINITY_DN36323_c0_g1_i5	type=CDS; aalen=287,89%,partial5; clen=962; strand=+; offs=1-864; evgclass=main,okay,match:TRINITY_DN36323_c0_g1_i4utrorf,pct:100/18/.;	100	TRINITY_DN36323_c0_g1_i5	type=CDS; aalen=287,89%,partial5; clen=962; strand=+; offs=1-864; evgclass=main,okay,match:TRINITY_DN36323_c0_g1_i4utrorf,pct:100/18/.;	150	TRINITY_DN98317_c0_g1_i1	type=CDS; aalen=110,91%,partial3; clen=361; strand=+; offs=31-360; evgclass=main,okay,match:TRINITY_DN98317_c0_g1_i2,pct:100/37/.;	109.49	TRINITY_DN98317_c0_g1_i1	type=CDS; aalen=110,91%,partial3; clen=361; strand=+; offs=31-360; evgclass=main,okay,match:TRINITY_DN98317_c0_g1_i2,pct:100/37/.;
Gene_28738_5	71	1.46e-18	TRINITY_DN101132_c3_g2_i1	type=CDS; aalen=62,64%,complete; clen=293; strand=+; offs=30-218; evgclass=noclass,okay;	100	TRINITY_DN91572_c0_g1_i1	type=CDS; aalen=113,58%,partial5; clen=580; strand=+; offs=2-343; evgclass=main,okay,match:TRINITY_DN91572_c0_g1_i2,pct:100/81/.;	100	TRINITY_DN91572_c0_g1_i1	type=CDS; aalen=113,58%,partial5; clen=580; strand=+; offs=2-343; evgclass=main,okay,match:TRINITY_DN91572_c0_g1_i2,pct:100/81/.;	304	TRINITY_DN63560_c1_g1_i1	type=CDS; aalen=334,57%,partial3-utrpoor; clen=1751; strand=-; offs=1004-3; evgclass=noclass,okay;	95.06	TRINITY_DN101132_c3_g2_i1	type=CDS; aalen=62,64%,complete; clen=293; strand=+; offs=30-218; evgclass=noclass,okay;
Gene_28738_6	71	1.48e-18	TRINITY_DN101132_c3_g2_i1	type=CDS; aalen=62,64%,complete; clen=293; strand=+; offs=30-218; evgclass=noclass,okay;	100	TRINITY_DN91572_c0_g1_i1	type=CDS; aalen=113,58%,partial5; clen=580; strand=+; offs=2-343; evgclass=main,okay,match:TRINITY_DN91572_c0_g1_i2,pct:100/81/.;	100	TRINITY_DN91572_c0_g1_i1	type=CDS; aalen=113,58%,partial5; clen=580; strand=+; offs=2-343; evgclass=main,okay,match:TRINITY_DN91572_c0_g1_i2,pct:100/81/.;	304	TRINITY_DN63560_c1_g1_i1	type=CDS; aalen=334,57%,partial3-utrpoor; clen=1751; strand=-; offs=1004-3; evgclass=noclass,okay;	95.06	TRINITY_DN101132_c3_g2_i1	type=CDS; aalen=62,64%,complete; clen=293; strand=+; offs=30-218; evgclass=noclass,okay;
Gene_28738_7	88	1.13e-33	TRINITY_DN41423_c0_g1_i3	type=CDS; aalen=494,76%,complete; clen=1933; strand=+; offs=161-1645; evgclass=main,okay,match:TRINITY_DN41423_c0_g1_i4,pct:100/79/.;	100	TRINITY_DN11361_c0_g1_i1	type=CDS; aalen=286,35%,complete-utrbad; clen=2422; strand=-; offs=1851-991; evgclass=noclass,okay;	100	TRINITY_DN11361_c0_g1_i1	type=CDS; aalen=286,35%,complete-utrbad; clen=2422; strand=-; offs=1851-991; evgclass=noclass,okay;	495	TRINITY_DN41423_c0_g1_i3	type=CDS; aalen=494,76%,complete; clen=1933; strand=+; offs=161-1645; evgclass=main,okay,match:TRINITY_DN41423_c0_g1_i4,pct:100/79/.;	146.46	TRINITY_DN41423_c0_g1_i3	type=CDS; aalen=494,76%,complete; clen=1933; strand=+; offs=161-1645; evgclass=main,okay,match:TRINITY_DN41423_c0_g1_i4,pct:100/79/.;
Gene_28738_8	79	1.1e-33	TRINITY_DN41423_c0_g1_i3	type=CDS; aalen=494,76%,complete; clen=1933; strand=+; offs=161-1645; evgclass=main,okay,match:TRINITY_DN41423_c0_g1_i4,pct:100/79/.;	100	TRINITY_DN11361_c0_g1_i1	type=CDS; aalen=286,35%,complete-utrbad; clen=2422; strand=-; offs=1851-991; evgclass=noclass,okay;	100	TRINITY_DN11361_c0_g1_i1	type=CDS; aalen=286,35%,complete-utrbad; clen=2422; strand=-; offs=1851-991; evgclass=noclass,okay;	495	TRINITY_DN41423_c0_g1_i3	type=CDS; aalen=494,76%,complete; clen=1933; strand=+; offs=161-1645; evgclass=main,okay,match:TRINITY_DN41423_c0_g1_i4,pct:100/79/.;	146.46	TRINITY_DN41423_c0_g1_i3	type=CDS; aalen=494,76%,complete; clen=1933; strand=+; offs=161-1645; evgclass=main,okay,match:TRINITY_DN41423_c0_g1_i4,pct:100/79/.;
Gene_28738_9	69	0	TRINITY_DN5282_c1_g1_i6	type=CDS; aalen=454,88%,partial3; clen=1531; strand=-; offs=1364-3; evgclass=main,okay,match:TRINITY_DN5282_c1_g1_i1,pct:99/100/.;	100	TRINITY_DN5335_c1_g1_i2	type=CDS; aalen=388,96%,partial3; clen=1201; strand=+; offs=36-1199; evgclass=main,okay,match:TRINITY_DN5335_c1_g1_i4,pct:100/91/.;	100	TRINITY_DN5335_c1_g1_i2	type=CDS; aalen=388,96%,partial3; clen=1201; strand=+; offs=36-1199; evgclass=main,okay,match:TRINITY_DN5335_c1_g1_i4,pct:100/91/.;	1361	TRINITY_DN5282_c1_g1_i6	type=CDS; aalen=454,88%,partial3; clen=1531; strand=-; offs=1364-3; evgclass=main,okay,match:TRINITY_DN5282_c1_g1_i1,pct:99/100/.;	1895.73	TRINITY_DN5282_c1_g1_i6	type=CDS; aalen=454,88%,partial3; clen=1531; strand=-; offs=1364-3; evgclass=main,okay,match:TRINITY_DN5282_c1_g1_i1,pct:99/100/.;
Gene_28738_10	67	0	TRINITY_DN5282_c1_g1_i6	type=CDS; aalen=454,88%,partial3; clen=1531; strand=-; offs=1364-3; evgclass=main,okay,match:TRINITY_DN5282_c1_g1_i1,pct:99/100/.;	100	TRINITY_DN5335_c1_g1_i2	type=CDS; aalen=388,96%,partial3; clen=1201; strand=+; offs=36-1199; evgclass=main,okay,match:TRINITY_DN5335_c1_g1_i4,pct:100/91/.;	100	TRINITY_DN5335_c1_g1_i2	type=CDS; aalen=388,96%,partial3; clen=1201; strand=+; offs=36-1199; evgclass=main,okay,match:TRINITY_DN5335_c1_g1_i4,pct:100/91/.;	1361	TRINITY_DN5282_c1_g1_i6	type=CDS; aalen=454,88%,partial3; clen=1531; strand=-; offs=1364-3; evgclass=main,okay,match:TRINITY_DN5282_c1_g1_i1,pct:99/100/.;	1895.73	TRINITY_DN5282_c1_g1_i6	type=CDS; aalen=454,88%,partial3; clen=1531; strand=-; offs=1364-3; evgclass=main,okay,match:TRINITY_DN5282_c1_g1_i1,pct:99/100/.;
Gene_42751_1	131	2.68e-160	TRINITY_DN5272_c5_g1_i6	type=CDS; aalen=1201,60%,complete; clen=5986; strand=-; offs=5220-1615; evgclass=main,okay,match:TRINITY_DN5272_c5_g1_i11,pct:100/100/.;	100	TRINITY_DN83360_c0_g1_i10	type=CDS; aalen=210,39%,partial5-utrbad; clen=1585; strand=+; offs=1-633; evgclass=noclass,okay;	100	TRINITY_DN83360_c0_g1_i10	type=CDS; aalen=210,39%,partial5-utrbad; clen=1585; strand=+; offs=1-633; evgclass=noclass,okay;	606	TRINITY_DN5272_c5_g1_i6	type=CDS; aalen=1201,60%,complete; clen=5986; strand=-; offs=5220-1615; evgclass=main,okay,match:TRINITY_DN5272_c5_g1_i11,pct:100/100/.;	565.74	TRINITY_DN5272_c5_g1_i6	type=CDS; aalen=1201,60%,complete; clen=5986; strand=-; offs=5220-1615; evgclass=main,okay,match:TRINITY_DN5272_c5_g1_i11,pct:100/100/.;
Gene_42751_2	262	0	TRINITY_DN3276_c0_g1_i8	type=CDS; aalen=560,90%,partial3; clen=1858; strand=+; offs=178-1857; evgclass=noclass,okay;	100	TRINITY_DN177_c0_g1_i4	type=CDS; aalen=423,64%,complete; clen=1978; strand=-; offs=1697-426; evgclass=main,okay,match:TRINITY_DN177_c0_g1_i11,pct:100/99/.;	100	TRINITY_DN177_c0_g1_i4	type=CDS; aalen=423,64%,complete; clen=1978; strand=-; offs=1697-426; evgclass=main,okay,match:TRINITY_DN177_c0_g1_i11,pct:100/99/.;	2101	TRINITY_DN13847_c0_g3_i1	type=CDS; aalen=1590,80%,complete; clen=5939; strand=-; offs=5878-1106; evgclass=noclass,okay;	2889.38	TRINITY_DN3276_c0_g1_i8	type=CDS; aalen=560,90%,partial3; clen=1858; strand=+; offs=178-1857; evgclass=noclass,okay;
Gene_42751_3	299	0	TRINITY_DN10199_c0_g2_i2	type=CDS; aalen=1402,93%,complete; clen=4499; strand=+; offs=155-4363; evgclass=main,okay,match:TRINITY_DN46618_c0_g1_i2,pct:100/27/-sense;	100	TRINITY_DN42033_c0_g1_i9	type=CDS; aalen=102,80%,partial5; clen=385; strand=-; offs=385-77; evgclass=noclass,okay,match:TRINITY_DN42033_c0_g1_i5,pct:99/100/.;	100	TRINITY_DN42033_c0_g1_i9	type=CDS; aalen=102,80%,partial5; clen=385; strand=-; offs=385-77; evgclass=noclass,okay,match:TRINITY_DN42033_c0_g1_i5,pct:99/100/.;	2987	TRINITY_DN10199_c0_g2_i2	type=CDS; aalen=1402,93%,complete; clen=4499; strand=+; offs=155-4363; evgclass=main,okay,match:TRINITY_DN46618_c0_g1_i2,pct:100/27/-sense;	4398.8	TRINITY_DN10199_c0_g2_i2	type=CDS; aalen=1402,93%,complete; clen=4499; strand=+; offs=155-4363; evgclass=main,okay,match:TRINITY_DN46618_c0_g1_i2,pct:100/27/-sense;
Gene_42751_4	59	1.34e-48	TRINITY_DN9980_c0_g1_i2	type=CDS; aalen=91,43%,complete-utrbad; clen=630; strand=+; offs=349-624; evgclass=noclass,okay;	100	TRINITY_DN39665_c0_g1_i1	type=CDS; aalen=58,47%,complete; clen=371; strand=+; offs=31-207; evgclass=noclass,okay;	100	TRINITY_DN39665_c0_g1_i1	type=CDS; aalen=58,47%,complete; clen=371; strand=+; offs=31-207; evgclass=noclass,okay;	223	TRINITY_DN13131_c1_g2_i3	type=CDS; aalen=93,35%,complete-utrpoor; clen=788; strand=+; offs=252-533; evgclass=noclass,okay;	194.25	TRINITY_DN9980_c0_g1_i2	type=CDS; aalen=91,43%,complete-utrbad; clen=630; strand=+; offs=349-624; evgclass=noclass,okay;
Gene_42751_5	269	0	TRINITY_DN5272_c5_g1_i6	type=CDS; aalen=1201,60%,complete; clen=5986; strand=-; offs=5220-1615; evgclass=main,okay,match:TRINITY_DN5272_c5_g1_i11,pct:100/100/.;	100	TRINITY_DN129135_c0_g1_i1	type=CDS; aalen=176,94%,partial3; clen=560; strand=+; offs=32-559; evgclass=noclass,okay;	100	TRINITY_DN129135_c0_g1_i1	type=CDS; aalen=176,94%,partial3; clen=560; strand=+; offs=32-559; evgclass=noclass,okay;	3551	TRINITY_DN5272_c5_g1_i6	type=CDS; aalen=1201,60%,complete; clen=5986; strand=-; offs=5220-1615; evgclass=main,okay,match:TRINITY_DN5272_c5_g1_i11,pct:100/100/.;	3052.59	TRINITY_DN5272_c5_g1_i6	type=CDS; aalen=1201,60%,complete; clen=5986; strand=-; offs=5220-1615; evgclass=main,okay,match:TRINITY_DN5272_c5_g1_i11,pct:100/100/.;
Gene_164052_1	71	0	TRINITY_DN8837_c0_g1_i11	type=CDS; aalen=1453,71%,complete; clen=6092; strand=-; offs=5702-1341; evgclass=noclass,okay;	100	TRINITY_DN32281_c1_g1_i1	type=CDS; aalen=448,99%,partial; clen=1345; strand=+; offs=2-1345; evgclass=main,okay,match:TRINITY_DN32281_c1_g1_i2,pct:98/57/.;	100	TRINITY_DN32281_c1_g1_i1	type=CDS; aalen=448,99%,partial; clen=1345; strand=+; offs=2-1345; evgclass=main,okay,match:TRINITY_DN32281_c1_g1_i2,pct:98/57/.;	971	TRINITY_DN8837_c0_g1_i11	type=CDS; aalen=1453,71%,complete; clen=6092; strand=-; offs=5702-1341; evgclass=noclass,okay;	821.82	TRINITY_DN8837_c0_g1_i11	type=CDS; aalen=1453,71%,complete; clen=6092; strand=-; offs=5702-1341; evgclass=noclass,okay;
Gene_164052_2	228	0	TRINITY_DN5288_c1_g1_i6	type=CDS; aalen=750,78%,complete; clen=2855; strand=-; offs=2630-378; evgclass=main,okay,match:TRINITY_DN5288_c1_g1_i4,pct:100/87/.;	100	TRINITY_DN126083_c0_g1_i1	type=CDS; aalen=170,78%,partial5; clen=653; strand=-; offs=651-139; evgclass=noclass,okay;	100	TRINITY_DN126083_c0_g1_i1	type=CDS; aalen=170,78%,partial5; clen=653; strand=-; offs=651-139; evgclass=noclass,okay;	1086	TRINITY_DN5288_c1_g1_i6	type=CDS; aalen=750,78%,complete; clen=2855; strand=-; offs=2630-378; evgclass=main,okay,match:TRINITY_DN5288_c1_g1_i4,pct:100/87/.;	659.52	TRINITY_DN5288_c1_g1_i6	type=CDS; aalen=750,78%,complete; clen=2855; strand=-; offs=2630-378; evgclass=main,okay,match:TRINITY_DN5288_c1_g1_i4,pct:100/87/.;
Gene_164052_3	50	9.22e-06	TRINITY_DN73238_c0_g1_i3	type=CDS; aalen=150,34%,complete-utrbad; clen=1315; strand=+; offs=643-1095; evgclass=noclass,okay;	100	TRINITY_DN23687_c0_g1_i2	type=CDS; aalen=479,83%,complete; clen=1720; strand=-; offs=1677-238; evgclass=main,okay,match:TRINITY_DN23687_c0_g1_i6,pct:100/100/.;	100	TRINITY_DN23687_c0_g1_i2	type=CDS; aalen=479,83%,complete; clen=1720; strand=-; offs=1677-238; evgclass=main,okay,match:TRINITY_DN23687_c0_g1_i6,pct:100/100/.;	51	TRINITY_DN73238_c0_g1_i3	type=CDS; aalen=150,34%,complete-utrbad; clen=1315; strand=+; offs=643-1095; evgclass=noclass,okay;	52.68	TRINITY_DN73238_c0_g1_i3	type=CDS; aalen=150,34%,complete-utrbad; clen=1315; strand=+; offs=643-1095; evgclass=noclass,okay;
Gene_164052_4	67	1.79e-09	TRINITY_DN82087_c0_g3_i2	type=CDS; aalen=144,94%,complete; clen=462; strand=-; offs=448-14; evgclass=main,okay,match:TRINITY_DN82087_c0_g3_i1,pct:100/100/.;	100	TRINITY_DN51962_c0_g1_i1	type=CDS; aalen=126,88%,complete; clen=430; strand=+; offs=26-406; evgclass=noclass,okay;	100	TRINITY_DN51962_c0_g1_i1	type=CDS; aalen=126,88%,complete; clen=430; strand=+; offs=26-406; evgclass=noclass,okay;	93	TRINITY_DN2000_c1_g1_i12	type=CDS; aalen=157,49%,complete-utrpoor; clen=961; strand=+; offs=153-626; evgclass=main,okay,match:TRINITY_DN2000_c1_g1_i8,pct:100/90/.;	67.11	TRINITY_DN82087_c0_g3_i2	type=CDS; aalen=144,94%,complete; clen=462; strand=-; offs=448-14; evgclass=main,okay,match:TRINITY_DN82087_c0_g3_i1,pct:100/100/.;
Gene_164052_5	33	4.57e-16	TRINITY_DN7661_c0_g1_i1	type=CDS; aalen=110,39%,complete-utrbad; clen=836; strand=-; offs=776-444; evgclass=noclass,okay;	100	TRINITY_DN105342_c0_g1_i1	type=CDS; aalen=156,94%,partial5; clen=497; strand=-; offs=496-26; evgclass=noclass,okay;	100	TRINITY_DN105342_c0_g1_i1	type=CDS; aalen=156,94%,partial5; clen=497; strand=-; offs=496-26; evgclass=noclass,okay;	176	TRINITY_DN7661_c0_g1_i1	type=CDS; aalen=110,39%,complete-utrbad; clen=836; strand=-; offs=776-444; evgclass=noclass,okay;	85.14	TRINITY_DN7661_c0_g1_i1	type=CDS; aalen=110,39%,complete-utrbad; clen=836; strand=-; offs=776-444; evgclass=noclass,okay;
Gene_164052_6	38	0.00117	TRINITY_DN36572_c0_g1_i4	type=CDS; aalen=273,79%,complete; clen=1040; strand=+; offs=143-964; evgclass=main,okay,match:TRINITY_DN36572_c0_g1_i3,pct:100/54/.;	100	TRINITY_DN29508_c0_g1_i3	type=CDS; aalen=94,46%,complete-utrbad; clen=612; strand=-; offs=285-1; evgclass=main,okay,match:TRINITY_DN2330_c5_g1_i1,pct:98/42/.;	100	TRINITY_DN29508_c0_g1_i3	type=CDS; aalen=94,46%,complete-utrbad; clen=612; strand=-; offs=285-1; evgclass=main,okay,match:TRINITY_DN2330_c5_g1_i1,pct:98/42/.;	152	TRINITY_DN36572_c0_g1_i4	type=CDS; aalen=273,79%,complete; clen=1040; strand=+; offs=143-964; evgclass=main,okay,match:TRINITY_DN36572_c0_g1_i3,pct:100/54/.;	46.37	TRINITY_DN36572_c0_g1_i4	type=CDS; aalen=273,79%,complete; clen=1040; strand=+; offs=143-964; evgclass=main,okay,match:TRINITY_DN36572_c0_g1_i3,pct:100/54/.;
Gene_164052_7	81	0.00112	TRINITY_DN36572_c0_g1_i4	type=CDS; aalen=273,79%,complete; clen=1040; strand=+; offs=143-964; evgclass=main,okay,match:TRINITY_DN36572_c0_g1_i3,pct:100/54/.;	100	TRINITY_DN29508_c0_g1_i3	type=CDS; aalen=94,46%,complete-utrbad; clen=612; strand=-; offs=285-1; evgclass=main,okay,match:TRINITY_DN2330_c5_g1_i1,pct:98/42/.;	100	TRINITY_DN29508_c0_g1_i3	type=CDS; aalen=94,46%,complete-utrbad; clen=612; strand=-; offs=285-1; evgclass=main,okay,match:TRINITY_DN2330_c5_g1_i1,pct:98/42/.;	152	TRINITY_DN36572_c0_g1_i4	type=CDS; aalen=273,79%,complete; clen=1040; strand=+; offs=143-964; evgclass=main,okay,match:TRINITY_DN36572_c0_g1_i3,pct:100/54/.;	46.37	TRINITY_DN36572_c0_g1_i4	type=CDS; aalen=273,79%,complete; clen=1040; strand=+; offs=143-964; evgclass=main,okay,match:TRINITY_DN36572_c0_g1_i3,pct:100/54/.;
Gene_164052_8	18	0.2	TRINITY_DN100479_c0_g1_i1	type=CDS; aalen=120,96%,partial3; clen=374; strand=-; offs=361-2; evgclass=noclass,okay;	100	TRINITY_DN25453_c0_g1_i8	type=CDS; aalen=651,67%,complete; clen=2889; strand=+; offs=687-2642; evgclass=main,okay,match:TRINITY_DN25453_c0_g1_i4,pct:99/83/.;	100	TRINITY_DN25453_c0_g1_i8	type=CDS; aalen=651,67%,complete; clen=2889; strand=+; offs=687-2642; evgclass=main,okay,match:TRINITY_DN25453_c0_g1_i4,pct:99/83/.;	67	TRINITY_DN25338_c0_g1_i10	type=CDS; aalen=130,100%,partial; clen=390; strand=+; offs=1-390; evgclass=main,okay,match:TRINITY_DN25338_c0_g1_i6,pct:99/100/.;	40.06	TRINITY_DN100479_c0_g1_i1	type=CDS; aalen=120,96%,partial3; clen=374; strand=-; offs=361-2; evgclass=noclass,okay;
Gene_164052_9	119	2.81e-53	TRINITY_DN78011_c0_g3_i7	type=CDS; aalen=383,90%,partial3; clen=1275; strand=-; offs=1150-2; evgclass=main,okay,match:TRINITY_DN78011_c0_g3_i4,pct:100/100/.;	100	TRINITY_DN91186_c0_g1_i1	type=CDS; aalen=137,99%,partial; clen=412; strand=+; offs=1-411; evgclass=main,okay,match:TRINITY_DN15357_c0_g2_i2,pct:99/47/.;	100	TRINITY_DN91186_c0_g1_i1	type=CDS; aalen=137,99%,partial; clen=412; strand=+; offs=1-411; evgclass=main,okay,match:TRINITY_DN15357_c0_g2_i2,pct:99/47/.;	322	TRINITY_DN3552_c1_g1_i1	type=CDS; aalen=849,66%,complete; clen=3856; strand=+; offs=132-2681; evgclass=main,okay,match:TRINITY_DN3552_c1_g1_i2,pct:100/100/.;	212.28	TRINITY_DN78011_c0_g3_i7	type=CDS; aalen=383,90%,partial3; clen=1275; strand=-; offs=1150-2; evgclass=main,okay,match:TRINITY_DN78011_c0_g3_i4,pct:100/100/.;
Gene_164052_10	34	4.04e-62	TRINITY_DN57274_c0_g1_i1	type=CDS; aalen=68,43%,complete; clen=472; strand=+; offs=42-248; evgclass=noclass,okay;	100	TRINITY_DN23590_c0_g2_i1	type=CDS; aalen=71,40%,complete-utrpoor; clen=532; strand=+; offs=131-346; evgclass=noclass,okay;	100	TRINITY_DN23590_c0_g2_i1	type=CDS; aalen=71,40%,complete-utrpoor; clen=532; strand=+; offs=131-346; evgclass=noclass,okay;	183	TRINITY_DN57274_c0_g1_i1	type=CDS; aalen=68,43%,complete; clen=472; strand=+; offs=42-248; evgclass=noclass,okay;	241.13	TRINITY_DN57274_c0_g1_i1	type=CDS; aalen=68,43%,complete; clen=472; strand=+; offs=42-248; evgclass=noclass,okay;
Gene_164052_11	29	4.69e-28	TRINITY_DN88746_c0_g1_i1	type=CDS; aalen=148,100%,partial; clen=444; strand=+; offs=1-444; evgclass=noclass,okay;	100	TRINITY_DN68437_c0_g4_i1utrorf	type=CDS; aalen=101,12%,complete-utrbad; clen=2504; strand=+; offs=1002-1307; evgclass=noclass,okay;	100	TRINITY_DN68437_c0_g4_i1utrorf	type=CDS; aalen=101,12%,complete-utrbad; clen=2504; strand=+; offs=1002-1307; evgclass=noclass,okay;	129	TRINITY_DN88746_c0_g1_i1	type=CDS; aalen=148,100%,partial; clen=444; strand=+; offs=1-444; evgclass=noclass,okay;	125.72	TRINITY_DN88746_c0_g1_i1	type=CDS; aalen=148,100%,partial; clen=444; strand=+; offs=1-444; evgclass=noclass,okay;
Gene_164052_12	61	1.14e-44	TRINITY_DN32281_c1_g1_i1	type=CDS; aalen=448,99%,partial; clen=1345; strand=+; offs=2-1345; evgclass=main,okay,match:TRINITY_DN32281_c1_g1_i2,pct:98/57/.;	100	TRINITY_DN81471_c0_g1_i3	type=CDS; aalen=183,91%,partial3; clen=602; strand=+; offs=54-602; evgclass=main,okay,match:TRINITY_DN81471_c0_g1_i2,pct:98/99/.;	100	TRINITY_DN81471_c0_g1_i3	type=CDS; aalen=183,91%,partial3; clen=602; strand=+; offs=54-602; evgclass=main,okay,match:TRINITY_DN81471_c0_g1_i2,pct:98/99/.;	612	TRINITY_DN80813_c0_g1_i3	type=CDS; aalen=741,94%,complete; clen=2345; strand=+; offs=3-2228; evgclass=main,okay,match:TRINITY_DN80813_c0_g1_i1,pct:100/97/.;	182.53	TRINITY_DN32281_c1_g1_i1	type=CDS; aalen=448,99%,partial; clen=1345; strand=+; offs=2-1345; evgclass=main,okay,match:TRINITY_DN32281_c1_g1_i2,pct:98/57/.;
Gene_225736_1	70	7.79e-46	TRINITY_DN97226_c0_g1_i1	type=CDS; aalen=972,88%,complete; clen=3293; strand=+; offs=71-2989; evgclass=main,okay,match:TRINITY_DN97226_c0_g1_i2,pct:100/100/.;	100	TRINITY_DN17872_c0_g1_i7	type=CDS; aalen=238,100%,partial; clen=714; strand=+; offs=1-714; evgclass=noclass,okay;	100	TRINITY_DN17872_c0_g1_i7	type=CDS; aalen=238,100%,partial; clen=714; strand=+; offs=1-714; evgclass=noclass,okay;	597	TRINITY_DN97226_c0_g1_i1	type=CDS; aalen=972,88%,complete; clen=3293; strand=+; offs=71-2989; evgclass=main,okay,match:TRINITY_DN97226_c0_g1_i2,pct:100/100/.;	187.94	TRINITY_DN97226_c0_g1_i1	type=CDS; aalen=972,88%,complete; clen=3293; strand=+; offs=71-2989; evgclass=main,okay,match:TRINITY_DN97226_c0_g1_i2,pct:100/100/.;
Gene_225736_2	29	3.82e-14	TRINITY_DN128900_c0_g1_i1	type=CDS; aalen=140,82%,partial5; clen=510; strand=+; offs=2-424; evgclass=noclass,okay;	100	TRINITY_DN12352_c1_g1_i12	type=CDS; aalen=192,59%,complete-utrpoor; clen=971; strand=+; offs=256-834; evgclass=main,okay,match:TRINITY_DN12352_c1_g1_i1,pct:100/100/.;	100	TRINITY_DN12352_c1_g1_i12	type=CDS; aalen=192,59%,complete-utrpoor; clen=971; strand=+; offs=256-834; evgclass=main,okay,match:TRINITY_DN12352_c1_g1_i1,pct:100/100/.;	106	TRINITY_DN128900_c0_g1_i1	type=CDS; aalen=140,82%,partial5; clen=510; strand=+; offs=2-424; evgclass=noclass,okay;	78.83	TRINITY_DN128900_c0_g1_i1	type=CDS; aalen=140,82%,partial5; clen=510; strand=+; offs=2-424; evgclass=noclass,okay;
Gene_225736_3	25	9.1e-18	TRINITY_DN81002_c0_g1_i1	type=CDS; aalen=590,89%,partial5; clen=1991; strand=-; offs=1989-217; evgclass=main,okay,match:TRINITY_DN81002_c0_g1_i2,pct:100/97/.;	100	TRINITY_DN95484_c0_g1_i1	type=CDS; aalen=360,99%,partial3; clen=1087; strand=+; offs=8-1087; evgclass=noclass,okay;	100	TRINITY_DN95484_c0_g1_i1	type=CDS; aalen=360,99%,partial3; clen=1087; strand=+; offs=8-1087; evgclass=noclass,okay;	339	TRINITY_DN81002_c0_g1_i1	type=CDS; aalen=590,89%,partial5; clen=1991; strand=-; offs=1989-217; evgclass=main,okay,match:TRINITY_DN81002_c0_g1_i2,pct:100/97/.;	94.16	TRINITY_DN81002_c0_g1_i1	type=CDS; aalen=590,89%,partial5; clen=1991; strand=-; offs=1989-217; evgclass=main,okay,match:TRINITY_DN81002_c0_g1_i2,pct:100/97/.;
Gene_225736_4	23	8.92e-18	TRINITY_DN81002_c0_g1_i1	type=CDS; aalen=590,89%,partial5; clen=1991; strand=-; offs=1989-217; evgclass=main,okay,match:TRINITY_DN81002_c0_g1_i2,pct:100/97/.;	100	TRINITY_DN95484_c0_g1_i1	type=CDS; aalen=360,99%,partial3; clen=1087; strand=+; offs=8-1087; evgclass=noclass,okay;	100	TRINITY_DN95484_c0_g1_i1	type=CDS; aalen=360,99%,partial3; clen=1087; strand=+; offs=8-1087; evgclass=noclass,okay;	339	TRINITY_DN81002_c0_g1_i1	type=CDS; aalen=590,89%,partial5; clen=1991; strand=-; offs=1989-217; evgclass=main,okay,match:TRINITY_DN81002_c0_g1_i2,pct:100/97/.;	94.16	TRINITY_DN81002_c0_g1_i1	type=CDS; aalen=590,89%,partial5; clen=1991; strand=-; offs=1989-217; evgclass=main,okay,match:TRINITY_DN81002_c0_g1_i2,pct:100/97/.;
Gene_225736_5	40	5.47e-21	TRINITY_DN3552_c1_g1_i1	type=CDS; aalen=849,66%,complete; clen=3856; strand=+; offs=132-2681; evgclass=main,okay,match:TRINITY_DN3552_c1_g1_i2,pct:100/100/.;	100	TRINITY_DN13354_c0_g1_i11	type=CDS; aalen=251,71%,complete; clen=1062; strand=-; offs=986-231; evgclass=main,okay,match:TRINITY_DN13354_c0_g1_i1,pct:99/100/.;	100	TRINITY_DN13354_c0_g1_i11	type=CDS; aalen=251,71%,complete; clen=1062; strand=-; offs=986-231; evgclass=main,okay,match:TRINITY_DN13354_c0_g1_i1,pct:99/100/.;	198	TRINITY_DN109098_c0_g1_i4	type=CDS; aalen=156,99%,partial; clen=471; strand=-; offs=469-2; evgclass=noclass,okay;	103.18	TRINITY_DN3552_c1_g1_i1	type=CDS; aalen=849,66%,complete; clen=3856; strand=+; offs=132-2681; evgclass=main,okay,match:TRINITY_DN3552_c1_g1_i2,pct:100/100/.;
Gene_225736_6	28	6.49e-15	TRINITY_DN59018_c0_g1_i1	type=CDS; aalen=170,78%,partial3; clen=651; strand=+; offs=141-650; evgclass=main,okay,match:TRINITY_DN59018_c0_g1_i5,pct:98/100/.;	100	TRINITY_DN387_c0_g1_i6	type=CDS; aalen=73,24%,complete-utrbad; clen=896; strand=-; offs=388-167; evgclass=noclass,okay;	100	TRINITY_DN387_c0_g1_i6	type=CDS; aalen=73,24%,complete-utrbad; clen=896; strand=-; offs=388-167; evgclass=noclass,okay;	112	TRINITY_DN22675_c0_g1_i1	type=CDS; aalen=183,15%,complete-utrbad; clen=3618; strand=-; offs=3231-2680; evgclass=noclass,okay;	81.54	TRINITY_DN59018_c0_g1_i1	type=CDS; aalen=170,78%,partial3; clen=651; strand=+; offs=141-650; evgclass=main,okay,match:TRINITY_DN59018_c0_g1_i5,pct:98/100/.;
Gene_225736_7	134	1.53e-112	TRINITY_DN1732_c0_g1_i9	type=CDS; aalen=195,12%,complete-utrbad; clen=4824; strand=-; offs=2437-1850; evgclass=noclass,okay;	100	TRINITY_DN9070_c3_g1_i1	type=CDS; aalen=39,52%,complete; clen=228; strand=+; offs=106-225; evgclass=noclass,okay;	100	TRINITY_DN9070_c3_g1_i1	type=CDS; aalen=39,52%,complete; clen=228; strand=+; offs=106-225; evgclass=noclass,okay;	605	TRINITY_DN42979_c0_g3_i2	type=CDS; aalen=214,99%,partial; clen=643; strand=+; offs=2-643; evgclass=noclass,okay;	408.85	TRINITY_DN1732_c0_g1_i9	type=CDS; aalen=195,12%,complete-utrbad; clen=4824; strand=-; offs=2437-1850; evgclass=noclass,okay;
Gene_225736_8	77	2.15e-46	TRINITY_DN1732_c0_g1_i9	type=CDS; aalen=195,12%,complete-utrbad; clen=4824; strand=-; offs=2437-1850; evgclass=noclass,okay;	100	TRINITY_DN50182_c0_g2_i4	type=CDS; aalen=228,99%,partial; clen=687; strand=+; offs=2-685; evgclass=main,okay,match:TRINITY_DN50182_c0_g2_i3,pct:100/71/.;	100	TRINITY_DN50182_c0_g2_i4	type=CDS; aalen=228,99%,partial; clen=687; strand=+; offs=2-685; evgclass=main,okay,match:TRINITY_DN50182_c0_g2_i3,pct:100/71/.;	333	TRINITY_DN50250_c0_g2_i2	type=CDS; aalen=231,94%,partial3; clen=734; strand=+; offs=40-732; evgclass=main,okay,match:TRINITY_DN50250_c0_g2_i3,pct:98/91/.;	188.84	TRINITY_DN1732_c0_g1_i9	type=CDS; aalen=195,12%,complete-utrbad; clen=4824; strand=-; offs=2437-1850; evgclass=noclass,okay;
Gene_225736_9	28	4.27e-18	TRINITY_DN92894_c0_g2_i2	type=CDS; aalen=110,78%,partial5; clen=424; strand=+; offs=1-333; evgclass=noclass,okay;	100	TRINITY_DN12608_c0_g1_i2	type=CDS; aalen=146,29%,complete-utrbad; clen=1519; strand=+; offs=91-531; evgclass=main,okay,match:TRINITY_DN12608_c0_g1_i3,pct:100/92/.;	100	TRINITY_DN12608_c0_g1_i2	type=CDS; aalen=146,29%,complete-utrbad; clen=1519; strand=+; offs=91-531; evgclass=main,okay,match:TRINITY_DN12608_c0_g1_i3,pct:100/92/.;	115	TRINITY_DN92894_c0_g2_i2	type=CDS; aalen=110,78%,partial5; clen=424; strand=+; offs=1-333; evgclass=noclass,okay;	91.45	TRINITY_DN92894_c0_g2_i2	type=CDS; aalen=110,78%,partial5; clen=424; strand=+; offs=1-333; evgclass=noclass,okay;
Gene_225736_10	28	2.08e-21	TRINITY_DN92894_c0_g2_i2	type=CDS; aalen=110,78%,partial5; clen=424; strand=+; offs=1-333; evgclass=noclass,okay;	100	TRINITY_DN134897_c0_g1_i1	type=CDS; aalen=108,79%,partial3; clen=408; strand=-; offs=324-1; evgclass=noclass,okay;	100	TRINITY_DN134897_c0_g1_i1	type=CDS; aalen=108,79%,partial3; clen=408; strand=-; offs=324-1; evgclass=noclass,okay;	136	TRINITY_DN92894_c0_g2_i2	type=CDS; aalen=110,78%,partial5; clen=424; strand=+; offs=1-333; evgclass=noclass,okay;	102.28	TRINITY_DN92894_c0_g2_i2	type=CDS; aalen=110,78%,partial5; clen=424; strand=+; offs=1-333; evgclass=noclass,okay;
Gene_325747_1	177	0	TRINITY_DN408_c0_g1_i5	type=CDS; aalen=168,67%,complete; clen=749; strand=-; offs=733-227; evgclass=main,okay,match:TRINITY_DN408_c0_g1_i9,pct:98/100/.;	100	TRINITY_DN408_c0_g1_i7	type=CDS; aalen=60,20%,complete-utrbad; clen=906; strand=+; offs=526-708; evgclass=noclass,okay;	100	TRINITY_DN408_c0_g1_i7	type=CDS; aalen=60,20%,complete-utrbad; clen=906; strand=+; offs=526-708; evgclass=noclass,okay;	532	TRINITY_DN13949_c1_g3_i6	type=CDS; aalen=224,78%,complete; clen=862; strand=+; offs=10-684; evgclass=main,okay,match:TRINITY_DN13949_c1_g3_i1,pct:99/83/.;	763.21	TRINITY_DN408_c0_g1_i5	type=CDS; aalen=168,67%,complete; clen=749; strand=-; offs=733-227; evgclass=main,okay,match:TRINITY_DN408_c0_g1_i9,pct:98/100/.;
Gene_325747_2	34	1.56e-49	TRINITY_DN58005_c0_g1_i7	type=CDS; aalen=434,70%,complete; clen=1850; strand=-; offs=1632-328; evgclass=main,okay,match:TRINITY_DN58005_c0_g1_i2,pct:99/76/.;	100	TRINITY_DN33443_c0_g3_i5	type=CDS; aalen=215,55%,complete-utrpoor; clen=1168; strand=-; offs=1048-401; evgclass=main,okay,match:TRINITY_DN33443_c0_g3_i1,pct:100/94/.;	100	TRINITY_DN33443_c0_g3_i5	type=CDS; aalen=215,55%,complete-utrpoor; clen=1168; strand=-; offs=1048-401; evgclass=main,okay,match:TRINITY_DN33443_c0_g3_i1,pct:100/94/.;	170	TRINITY_DN58005_c0_g1_i7	type=CDS; aalen=434,70%,complete; clen=1850; strand=-; offs=1632-328; evgclass=main,okay,match:TRINITY_DN58005_c0_g1_i2,pct:99/76/.;	196.95	TRINITY_DN58005_c0_g1_i7	type=CDS; aalen=434,70%,complete; clen=1850; strand=-; offs=1632-328; evgclass=main,okay,match:TRINITY_DN58005_c0_g1_i2,pct:99/76/.;
Gene_325747_3	168	0	TRINITY_DN904_c0_g1_i5	type=CDS; aalen=735,91%,partial3; clen=2401; strand=-; offs=2205-1; evgclass=main,okay,match:TRINITY_DN904_c0_g1_i13,pct:99/94/.;	100	TRINITY_DN585_c0_g3_i2	type=CDS; aalen=71,42%,complete; clen=504; strand=-; offs=244-29; evgclass=noclass,okay,match:TRINITY_DN585_c0_g4_i2,pct:98/60/-sense;	100	TRINITY_DN585_c0_g3_i2	type=CDS; aalen=71,42%,complete; clen=504; strand=-; offs=244-29; evgclass=noclass,okay,match:TRINITY_DN585_c0_g4_i2,pct:98/60/-sense;	2205	TRINITY_DN904_c0_g1_i5	type=CDS; aalen=735,91%,partial3; clen=2401; strand=-; offs=2205-1; evgclass=main,okay,match:TRINITY_DN904_c0_g1_i13,pct:99/94/.;	3341.13	TRINITY_DN904_c0_g1_i5	type=CDS; aalen=735,91%,partial3; clen=2401; strand=-; offs=2205-1; evgclass=main,okay,match:TRINITY_DN904_c0_g1_i13,pct:99/94/.;
Gene_325747_4	96	0	TRINITY_DN66779_c0_g2_i2	type=CDS; aalen=142,50%,partial5-utrpoor; clen=852; strand=+; offs=1-429; evgclass=main,okay,match:TRINITY_DN127874_c0_g1_i1,pct:100/30/.;	100	TRINITY_DN76563_c0_g1_i5	type=CDS; aalen=144,57%,partial5-utrpoor; clen=758; strand=-; offs=757-323; evgclass=noclass,okay;	100	TRINITY_DN76563_c0_g1_i5	type=CDS; aalen=144,57%,partial5-utrpoor; clen=758; strand=-; offs=757-323; evgclass=noclass,okay;	452	TRINITY_DN66779_c0_g1_i3	type=CDS; aalen=150,57%,complete-utrpoor; clen=792; strand=+; offs=74-526; evgclass=noclass,okay;	692.88	TRINITY_DN66779_c0_g2_i2	type=CDS; aalen=142,50%,partial5-utrpoor; clen=852; strand=+; offs=1-429; evgclass=main,okay,match:TRINITY_DN127874_c0_g1_i1,pct:100/30/.;
Gene_325747_5	99	0	TRINITY_DN2882_c0_g2_i5	type=CDS; aalen=307,58%,complete-utrpoor; clen=1589; strand=-; offs=1277-354; evgclass=maina2,okay,match:TRINITY_DN2882_c0_g2_i4,pct:99/100/.;	100	TRINITY_DN53636_c0_g1_i7	type=CDS; aalen=141,92%,partial3; clen=459; strand=-; offs=424-2; evgclass=main,okay,match:TRINITY_DN53636_c0_g1_i3,pct:98/100/.;	100	TRINITY_DN53636_c0_g1_i7	type=CDS; aalen=141,92%,partial3; clen=459; strand=-; offs=424-2; evgclass=main,okay,match:TRINITY_DN53636_c0_g1_i3,pct:98/100/.;	923	TRINITY_DN2882_c0_g2_i5	type=CDS; aalen=307,58%,complete-utrpoor; clen=1589; strand=-; offs=1277-354; evgclass=maina2,okay,match:TRINITY_DN2882_c0_g2_i4,pct:99/100/.;	1458.41	TRINITY_DN2882_c0_g2_i5	type=CDS; aalen=307,58%,complete-utrpoor; clen=1589; strand=-; offs=1277-354; evgclass=maina2,okay,match:TRINITY_DN2882_c0_g2_i4,pct:99/100/.;
Gene_325747_6	111	2.94e-26	TRINITY_DN23476_c0_g1_i2	type=CDS; aalen=250,97%,partial5; clen=772; strand=-; offs=770-18; evgclass=main,okay,match:TRINITY_DN23476_c0_g1_i3,pct:100/45/.;	100	TRINITY_DN57872_c0_g1_i4	type=CDS; aalen=115,65%,complete; clen=528; strand=-; offs=483-136; evgclass=noclass,okay;	100	TRINITY_DN57872_c0_g1_i4	type=CDS; aalen=115,65%,complete; clen=528; strand=-; offs=483-136; evgclass=noclass,okay;	249	TRINITY_DN23476_c0_g1_i2	type=CDS; aalen=250,97%,partial5; clen=772; strand=-; offs=770-18; evgclass=main,okay,match:TRINITY_DN23476_c0_g1_i3,pct:100/45/.;	120.31	TRINITY_DN23476_c0_g1_i2	type=CDS; aalen=250,97%,partial5; clen=772; strand=-; offs=770-18; evgclass=main,okay,match:TRINITY_DN23476_c0_g1_i3,pct:100/45/.;
Gene_325747_7	234	1.39e-12	TRINITY_DN69674_c0_g1_i1	type=CDS; aalen=179,99%,partial; clen=540; strand=+; offs=3-539; evgclass=noclass,okay;	100	TRINITY_DN77717_c0_g1_i1	type=CDS; aalen=71,72%,complete; clen=298; strand=+; offs=66-281; evgclass=noclass,okay;	100	TRINITY_DN77717_c0_g1_i1	type=CDS; aalen=71,72%,complete; clen=298; strand=+; offs=66-281; evgclass=noclass,okay;	187	TRINITY_DN69674_c0_g1_i1	type=CDS; aalen=179,99%,partial; clen=540; strand=+; offs=3-539; evgclass=noclass,okay;	76.13	TRINITY_DN69674_c0_g1_i1	type=CDS; aalen=179,99%,partial; clen=540; strand=+; offs=3-539; evgclass=noclass,okay;
Gene_325747_8	224	0.02	TRINITY_DN115258_c0_g1_i1	type=CDS; aalen=196,74%,complete; clen=795; strand=-; offs=773-183; evgclass=noclass,okay;	100	TRINITY_DN48692_c0_g2_i1	type=CDS; aalen=393,79%,complete; clen=1490; strand=-; offs=1351-170; evgclass=noclass,okay;	100	TRINITY_DN48692_c0_g2_i1	type=CDS; aalen=393,79%,complete; clen=1490; strand=-; offs=1351-170; evgclass=noclass,okay;	42	TRINITY_DN104556_c0_g1_i1	type=CDS; aalen=383,87%,complete; clen=1323; strand=+; offs=152-1303; evgclass=noclass,okay;	40.96	TRINITY_DN115258_c0_g1_i1	type=CDS; aalen=196,74%,complete; clen=795; strand=-; offs=773-183; evgclass=noclass,okay;
Gene_325747_9	196	0	TRINITY_DN3592_c0_g1_i2	type=CDS; aalen=524,88%,complete; clen=1782; strand=-; offs=1722-148; evgclass=main,okay,match:TRINITY_DN3592_c0_g1_i11,pct:99/94/.;	100	TRINITY_DN32170_c0_g1_i5	type=CDS; aalen=235,100%,partial; clen=705; strand=-; offs=705-1; evgclass=main,okay,match:TRINITY_DN32170_c0_g1_i6,pct:100/51/.;	100	TRINITY_DN32170_c0_g1_i5	type=CDS; aalen=235,100%,partial; clen=705; strand=-; offs=705-1; evgclass=main,okay,match:TRINITY_DN32170_c0_g1_i6,pct:100/51/.;	899	TRINITY_DN3592_c0_g1_i2	type=CDS; aalen=524,88%,complete; clen=1782; strand=-; offs=1722-148; evgclass=main,okay,match:TRINITY_DN3592_c0_g1_i11,pct:99/94/.;	1102.24	TRINITY_DN3592_c0_g1_i2	type=CDS; aalen=524,88%,complete; clen=1782; strand=-; offs=1722-148; evgclass=main,okay,match:TRINITY_DN3592_c0_g1_i11,pct:99/94/.;
Gene_325747_10	88	0	TRINITY_DN8916_c1_g1_i3	type=CDS; aalen=162,91%,partial3; clen=533; strand=+; offs=48-533; evgclass=main,okay,match:TRINITY_DN8916_c1_g1_i1,pct:100/94/.;	100	TRINITY_DN95392_c0_g1_i1	type=CDS; aalen=180,99%,partial; clen=542; strand=-; offs=541-2; evgclass=noclass,okay;	100	TRINITY_DN95392_c0_g1_i1	type=CDS; aalen=180,99%,partial; clen=542; strand=-; offs=541-2; evgclass=noclass,okay;	445	TRINITY_DN8916_c1_g1_i3	type=CDS; aalen=162,91%,partial3; clen=533; strand=+; offs=48-533; evgclass=main,okay,match:TRINITY_DN8916_c1_g1_i1,pct:100/94/.;	656.81	TRINITY_DN8916_c1_g1_i3	type=CDS; aalen=162,91%,partial3; clen=533; strand=+; offs=48-533; evgclass=main,okay,match:TRINITY_DN8916_c1_g1_i1,pct:100/94/.;

## Sheet: Annotation details
S. No.	Predicted Genes	Annotation	Role	Orthologous gene (A. thaliana)
1	Gene_28738_P1	Transducin/WD40 repeat-like superfamily protein [Arabidopsis thaliana]	Plant cell wall formation	AT5G64730
2	Gene_28738_P2	cytochrome P450, family 702, subfamily A, polypeptide 1 [Arabidopsis thaliana]	involve in fatty acid synthesis	AT1G65670
3	Gene_28738_P3	cytochrome P450, family 702, subfamily A, polypeptide 1 [Arabidopsis thaliana]	"	AT1G65670
4	Gene_28738_P4	not available	-	-
5	Gene_28738_P5	F-box/RNI-like superfamily protein [Arabidopsis thaliana]	might play role in cell division	AT3G62980
6	Gene_28738_P6	F-box/RNI-like superfamily protein [Arabidopsis thaliana]	"	AT3G62980
7	Gene_28738_P7	cysteine-rich RECEPTOR-like kinase [Arabidopsis thaliana] >ref|NP_001328701.1| cysteine-rich RECEPTOR-like kinase [Arabidopsis thaliana]	Disease resistance and cell death	AT4G23160
8	Gene_28738_P8	cysteine-rich RECEPTOR-like kinase [Arabidopsis thaliana] >ref|NP_001328701.1| cysteine-rich RECEPTOR-like kinase [Arabidopsis thaliana]	"	AT4G23160
9	Gene_28738_P9	WWE protein-protein interaction domain protein family [Arabidopsis thaliana]	Cell death	AT1G32230
10	Gene_28738_P10	WWE protein-protein interaction domain protein family [Arabidopsis thaliana]	"	AT1G32230
11	Gene_42751_P1	cysteine-rich RECEPTOR-like kinase [Arabidopsis thaliana] >ref|NP_001328701.1| cysteine-rich RECEPTOR-like kinase [Arabidopsis thaliana]	Disease resistance and cell death	AT4G23160
12	Gene_42751_P2	cold shock domain protein 3 [Arabidopsis thaliana]	drought and salt tolerance (AtCSP3)	AT2G17870
13	Gene_42751_P3	beta-carotene isomerase D27 [Arabidopsis thaliana]	involve in strigolactones biosynthesis (regulate shoot branching)	AT1G03055
14	Gene_42751_P4	methylesterase PCR A [Arabidopsis thaliana]	Root growth, plant pathogen interaction	AT1G11580
15	Gene_42751_P5	Reverse transcriptase (RNA-dependent DNA polymerase) [Arabidopsis thaliana]	cDNA synthesis	-
16	Gene_164052_P1	Gag-Pol polyprotein/retrotransposon [Arabidopsis thaliana]	-	-
17	Gene_164052_P2	Double Clp-N motif-containing P-loop nucleoside triphosphate hydrolases superfamily protein [Arabidopsis thaliana]	Root and root-hair development, hypocotyl elongation	AT4G30350
18	Gene_164052_P3	DEAD box RNA helicase (RH3) [Arabidopsis thaliana]	Chloroplast development	AT5G26742
19	Gene_164052_P4	hypothetical protein AT5G25920 [Arabidopsis thaliana]	-	-
20	Gene_164052_P5	alpha/beta-Hydrolases superfamily protein [Arabidopsis thaliana]	Hydrolysis	AT2G39400
21	Gene_164052_P6	RING/U-box superfamily protein [Arabidopsis thaliana]	Cell death	AT5G10380
22	Gene_164052_P7	RING/U-box superfamily protein [Arabidopsis thaliana]	Cell death	AT5G10380
23	Gene_164052_P8	S-adenosyl-L-methionine-dependent methyltransferases superfamily protein [Arabidopsis thaliana]	Methylation	AT5G37990
24	Gene_164052_P9	modifier of snc1 [Arabidopsis thaliana]	regulation of gene expression, epigenetic	AT4G24680
25	Gene_164052_P10	Plant invertase/pectin methylesterase inhibitor superfamily [Arabidopsis thaliana]	Regulate sugar metabolism	AT4G02250
26	Gene_164052_P11	histone-lysine N-methyltransferase SUVR5 [Arabidopsis thaliana] >ref|NP_001324204.1| histone-lysine N-methyltransferase SUVR5 [Arabidopsis thaliana] >ref|NP_001324207.1| histone-lysine N-methyltransferase SUVR5 [Arabidopsis thaliana]	Regulate gene expression	At2g23740
27	Gene_164052_P12	Ycf2 [Arabidopsis thaliana] >ref|NP_051121.1| Ycf2 [Arabidopsis thaliana] >ref|YP_009179773.1| YCF2 [Isatis tinctoria] >ref|YP_009179793.1| YCF2 [Isatis tinctoria] >ref|YP_009258211.1| ycf2 [Arabidopsis suecica] >ref|YP_009258229.1| ycf2 [Arabidopsis suecica]	ATPase	-
28	Gene_225736_P1	MuDR family transposase [Arabidopsis thaliana] >ref|NP_176608.2| MuDR family transposase [Arabidopsis thaliana]	Transposon	-
29	Gene_225736_P2	zinc ion binding protein [Arabidopsis thaliana]	Sulfur metabolism and stress response	AT1G08910
30	Gene_225736_P3	RRM in demeter (DUF1985) [Arabidopsis thaliana]	DNA demethylation	AT4G04957
31	Gene_225736_P4	RRM in demeter (DUF1985) [Arabidopsis thaliana]	DNA demethylation	AT4G04957
32	Gene_225736_P5	Galactose oxidase/kelch repeat superfamily protein [Arabidopsis thaliana]	Negative regulation of cytokinin response	AT4G19260
33	Gene_225736_P6	protein kinase family protein [Arabidopsis thaliana]	Plant development, Stress response	AT3G08720
34	Gene_225736_P7	carboxyl-terminal peptidase (DUF239) [Arabidopsis thaliana]	Unknown function	AT5G18460
35	Gene_225736_P8	COP1-interacting protein 4.1 [Arabidopsis thaliana]	regulation of photomorphogenesis	AT4G00930
36	Gene_225736_P9	Bifunctional inhibitor/lipid-transfer protein/seed storage 2S albumin superfamily protein [Arabidopsis thaliana]	Systemic acquired resistance	AT5G55450
37	Gene_225736_P10	copper/zinc superoxide dismutase 3 [Arabidopsis thaliana]	Copper chaperon	At1g12520
38	Gene_325747_P1	RNA-binding (RRM/RBD/RNP motifs) family protein [Arabidopsis thaliana]	arginine/serine-rich splicing factor	AT3G61860
39	Gene_325747_P2	PP2C protein (Clade A protein phosphatases type 2C) [Arabidopsis thaliana]	Negative regulator of osmotic stress and ABA signaling	At5g59220
40	Gene_325747_P3	LMBR1-like membrane protein [Arabidopsis thaliana]	Cell membrane protein	AT5G65290
41	Gene_325747_P4	hypothetical protein AT5G65300 [Arabidopsis thaliana]	Unknown function, Expressed in stresses	AT5G65300
42	Gene_325747_P5	homeobox protein 5 [Arabidopsis thaliana]	Positive regulator of ABA-responsiveness, mediating the inhibitory effect of ABA on growth during seedling establishment	AT5G65310
43	Gene_325747_P6	basic helix-loop-helix (bHLH) DNA-binding superfamily protein [Arabidopsis thaliana] >ref|NP_001325697.1| basic helix-loop-helix (bHLH) DNA-binding superfamily protein [Arabidopsis thaliana]	Trancription regulation	AT3G56980
44	Gene_325747_P7	AGAMOUS-like 59 [Arabidopsis thaliana]	positive regulation of transcription by RNA polymerase II	AT1G28460
45	Gene_325747_P8	MIZU-KUSSEI-like protein (Protein of unknown function, DUF617) [Arabidopsis thaliana]	Essential for hydrotropism in roots	AT2G41660
46	Gene_325747_P9	MATE efflux family protein [Arabidopsis thaliana]	Multidrug and Toxic Compound Extrusion through membrane	At1g15170
47	Gene_325747_P10	alpha/beta-Hydrolases superfamily protein [Arabidopsis thaliana]	Lipase activity	At1g11090
