# Supplementary material for: GWAS for the identification of introgressed candidate genes of Sinapis alba with increased branching numbers in backcross lines of the allohexaploid Brassica
Source: Front Plant Sci. 2024 Jun 24;15:1381387. doi: 10.3389/fpls.2024.1381387 (PMC11228338; doi:10.3389/fpls.2024.1381387)
Supplement: Supplementary file 2 [file Table_2.xls]

## Sheet: S8_SSR details
S. No.	SSR Name	Primer Start	Primer End	SSR Start	SSR end	SSR length	Left Primer_	Tm (Left Primer_)	Right Primer_	Tm (Right Primer_)	Product Size (bp)
1	Sa81	169	501	239	254	15	ATCGATCTCCACTCCACACC	Tm 59.928	TGGGGTCTTGGACAAGTAGG	Tm 59.959	333
2	Sa109	4603	4909	4717	4728	11	CTGTCGTGGTATGGGCTTCT	Tm 60.134	GAGCAACCGAAAGTGGAGAC	Tm 59.851	307
3	Sa146	2233	2371	2335	2346	11	CCCACAAAACGTCTCCATTT	Tm 59.83	CCCAAACTTCTCTGTTCATCG	Tm 59.72	139
4	Sa183	1229	1572	1356	1365	9	CTCCTTGTCTTTGGCTCTGG	Tm 59.982	GTGGGCAGTTATAGGCGAAA	Tm 60.096	344
5	Sa210	1661	1880	1687	1700	13	CCGGATTCACCCTTGTTATG	Tm 60.184	CAGTTAAGGCCGAAAGGATG	Tm 59.702	220
6	Sa292	24	245	67	76	9	CCCCTCCTTCTTCTTCCTCT	Tm 58.876	AGAGGGCAAACTCGAAGTCA	Tm 59.989	222
7	Sa325	2550	2882	2714	2728	15	GGTCAACTCAATGTCCACGA	Tm 59.525	TCGATAACGTTTCACACTTGG	Tm 58.687	333
8	Sa357	1043	1325	1214	1225	12	AGTGCCCTTCATCTCCACAG	Tm 60.261	CTAAGCTCATTGCCCCAAAA	Tm 60.202	283
9	Sa365	1535	1827	1668	1677	10	GCCAACTTGCCAACAACATA	Tm 59.590	CTGACAGTGAAAGAACTGACTCG	Tm 59.192	293
10	Sa366	5807	6127	5965	5976	11	GCCTATCTCCAACCCCACTC	Tm 60.853	CCAAGGCTCCCGACACTAAT	Tm 61.389	321
11	Sa367	991	1294	1124	1138	15	TGGAAGAAGGAGCTGAGGAA	Tm 60.065	TTGACACCCACTCAGACCAA	Tm 60.129	304
12	Sa393	746	1092	864	879	15	CCGAATCAATCAAGAAGTAGGG	Tm 59.96	TTTTCGGGTGAGAAAACGAC	Tm 60.088	347
13	Sa418	859	985	911	930	19	TCATCAGGCAAAGGGTTTCT	Tm 59.67	TGCTGAGGAACAATCAATCG	Tm 59.799	127
14	Sa430	1920	2132	1962	1971	9	TATTTGGGATTTGGGGATGA	Tm 59.95	CGACGAAGTTAGTAGGCTTGC	Tm 59.191	213
15	Sa438	3123	3255	3145	3154	10	TCAATCAAGCTTCCCGTCTC	Tm 60.340	CCTGCACAGCAGAGAAATCA	Tm 60.136	310
16	Sa441	681	997	818	829	12	GGAGTCGTCGTGGCTATTGT	Tm 60.142	TGCTCTGGTTCTCAAGAGATGA	Tm 60.134	317
17	Sa443	126	398	324	337	13	GTCGTTTTCGAGCCGAGTAG	Tm 60.015	ACGAGCTACAATCGCACCTT	Tm 59.904	273
18	Sa472	284	498	336	356	20	CGACTTGGGGACTTTCATTC	Tm 59.526	CCACCTTTCCCTCCCTACTC	Tm 59.928	215
19	Sa537	1208	1353	1267	1276	9	TTTATGCTTCGCACATAGCC	Tm 58.939	TTTAGGAGGTTGGGACGAAA	Tm 59.541	146
20	Sa547	1484	1739	1541	1555	15	TTGTTCATGGTGGTTGGTGT	Tm 59.701	GCTTTAAGTCCACAAGTGATGC	Tm 58.909	256
21	Sa24793	911	1194	1001	1012	12	TCCTTAGGGCGGTCACATAC	Tm 59.955	GAGCTGGATTTCAAGTGTTGG	Tm 59.726	284
22	Sa25102	831	1089	1056	1065	10	AGCGACCCTAGGAGGAGAAG	Tm 59.972	AATGCAGACCGAGAAAGGTC	Tm 59.288	300
23	Sa25178	147	458	206	215	10	TAGGCATCGAGGCTTCTGTT	Tm 59.978	ACGATCAAACCGAGATCCAG	Tm 60.073	312
24	Sa26992	207	441	324	413	90	GCCACCAAGTTATGCCTGTT	Tm 60.000	TCACACACACACACACACACA	Tm 59.003	235
25	Sa27024	543	908	831	840	10	CGCATACGAAAGTTGGAGGT	Tm 60.132	GCGATCGAATCCACAAAGAG	Tm 60.744	366
26	Sa28003	153	336	188	197	10	CCTCGATTTCTCCTCCCTCT	Tm 59.772	TGGTGTTTGGAAAGGGGATA	Tm 60.162	184
27	Sa28111	27	239	194	203	10	TGGACCCACGAAATTCATCT	Tm 60.317	TCAATTTCCCCTCCCTCTCT	Tm 60.008	213
28	Sa28334	119	399	280	297	18	TCGGCGCTATAGGAAAGAAA	Tm 59.943	CGACGAGTTTGCCTACTGTG	Tm 59.510	281
29	Sa28723	152	460	401	410	10	CTAGGAAGAGGCTGGAGCAA	Tm 59.711	GAACACACATGAACATGAGAGAGA	Tm 59.261	309
30	Sa28738	88	486	410	419	10	CCTTAGCCGTCGATCAACAC	Tm 60.657	GGATCAAATCCACAAAGAGCA	Tm 60.066	399
31	Sa30368	198	325	263	272	10	GGAACGAAAATGGCATCAGT	Tm 59.939	TCCTTCTTGTCGGATTCACC	Tm 60.050	128
32	Sa30545	126	440	156	165	10	GCCTGAAGACCATCTCGTTC	Tm 59.810	TTCTTGCGTTTGATTTGACG	Tm 59.849	315
33	Sa30929	100	451	125	134	10	TGTCCCTTTTCCTCTTCCAG	Tm 59.255	GTAGGAGGCATGGGATCAAG	Tm 59.508	352
34	Sa32578	23	213	75	110	36	TCTCAGCTGCACATGGAAAC	Tm 59.992	TCACCAACATTGGCCTGATA	Tm 59.924	191
35	Sa32719	480	870	821	830	10	CACCAGCTCTAGCCATCTCC	Tm 59.973	CCCGTAAAACCTGAAGACCA	Tm 59.964	360
36	Sa32798	367	545	401	412	12	GACCGATGACGAAGAGGAAA	Tm 60.195	GGCGCAAAGAGAGAGAGAAA	Tm 59.836	179
37	Sa32799	591	878	804	813	10	GCCGATACACTGTGGGAACT	Tm 59.997	GTTCAGACCTCGAACCAAGC	Tm 59.851	288
38	Sa32923	185	429	219	240	22	AGCACTTTGCTTCCGATTTC	Tm 59.457	TACACTCGCAGCTCGCTAAA	Tm 59.918	245
39	Sa36968	84	397	180	189	10	GGCTAGAGGCTATCGTGCTG	Tm 60.140	TATGGCGACCTGATTCTTCC	Tm 60.036	314
40	Sa38975	219	384	333	344	12	AGTGGGAACAAGTGGGGAAG	Tm 61.306	AATATCTGGTCGCTTACGACAT	Tm 57.799	166
41	Sa39201	49	307	184	193	10	CCTGGCTCTGATACCATGAA	Tm 58.670	GCAAGGAGCTCTTCCCTTTT	Tm 59.962	259
42	Sa39267	3	254	108	117	10	GCTCTTCCCCTTTGACTTCAC	Tm 60.240	CCTGGCTCTGATACCATGAAA	Tm 60.081	252
43	Sa41487	394	727	455	474	20	GTACGTAGGCAGCCCTTGAC	Tm 59.763	GCCGACATTGTTTGATCGTA	Tm 59.548	334
44	Sa41487	807	1011	870	884	15	GACGCTTCCTGAAGACAAGG	Tm 59.989	TAAGGCCAAAACATGGAGGA	Tm 60.439	205
45	Sa42598	197	500	367	386	20	AACAGGTCCAGATGGAAACG	Tm 59.966	GGGAATTTGAGTCGGTGAAA	Tm 59.910	304
46	Sa42708	276	522	415	429	15	CAAGTCCCACATCGCCTATT	Tm 59.955	AAGCTCGTGGATGAGGTGAG	Tm 60.408	247
47	Sa42751	34	321	145	154	10	TGTCTCATCCAGGCCCTATT	Tm 59.508	TGCGGAAGTAGAAGAAATGGA	Tm 59.831	288
48	Sa42989	121	329	149	160	12	GCTGGAAACTGAAGAACATGC	Tm 59.874	ACCTGATCATGGCAGAATTG	Tm 58.516	209
49	Sa43612	79	466	283	292	10	ATCCCGTGCAAGATTGACAT	Tm 60.348	CATTTCCGTGCTTCCTATCC	Tm 59.528	388
50	Sa44129	2506	2757	2550	2561	12	CCATCGTAAGTTCCGTCCAT	Tm 59.813	TTTACCAGCTTGCTCCTCGT	Tm 60.015	252
51	Sa44129	401	719	597	612	16	ATGGATACATCGGACGAGGA	Tm 60.303	ATCGACGGAAGATGCAAACT	Tm 59.700	319
52	Sa44519	165	330	216	225	10	ATATGATCGGAGCGGACAAA	Tm 60.435	CCGGGTTCAGTTACACACAA	Tm 59.460	166
53	Sa45336	52	293	72	87	16	TCGAAAGGGAGAGAGGAAGA	Tm 59.087	AACCCGATAATGCCAATCAA	Tm 60.153	242
54	Sa47958	2	242	110	119	10	TTGACTCCACATGCTTACCTT	Tm 57.344	GGGCAAGTAAAGATGGCAAA	Tm 60.074	241
55	Sa47992	6	199	81	98	18	TCTGAAAGCCCTTGTATTCCTC	Tm 59.725	TGGCCCTGATACCATGAGA	Tm 60.015	194
56	Sa48346	10	245	162	171	10	CCCAGAATATGAGCAACCTG	Tm 58.173	TACGTTAGACTCGGCCTTGC	Tm 60.407	236
57	Sa49179	359	673	525	538	14	CGACTCTCAAAGCATGCAAA	Tm 60.134	ACGGAGAACCAAATGAAACG	Tm 59.971	315
58	Sa49659	454	677	575	584	10	CCACTTGGATCGCATCTTTT	Tm 60.074	GAGACGGAGAACCAGACGAC	Tm 59.841	224
59	Sa50218	3106	3233	3175	3184	10	TCCAATATGACGGCCTTCTC	Tm 60.036	AAAGCCATACTCGGCAACAG	Tm 60.270	128
60	Sa53658	1478	1710	1673	1688	16	TTTACCGGCTTGCTACTCGT	Tm 59.904	CCGATTTGTTCCTTCGCTTA	Tm 60.202	233
61	Sa53930	110	229	178	187	10	ATGACTTGATCCCGTTTTCG	Tm 59.933	TGAAGTGGTTTCATCGCTTG	Tm 59.840	120
62	Sa54237	825	1108	1009	1018	10	AATCCATGTCGGACCCAATA	Tm 60.014	GTACTGCACATGTACCTATGTTTCA	Tm 58.212	284
63	Sa54410	4	264	173	194	22	GTTGGCGTGAAGTCCAAGAT	Tm 60.119	TAGGGATCGAATCCACAAGG	Tm 59.887	261
64	Sa55287	181	545	204	213	10	CCTTAAATTGATTGCTCACCAC	Tm 58.629	TGCTCATGGTGCTTCTTTACA	Tm 59.478	365
65	Sa59701	329	616	416	475	60	ACAGTCCTTGGTCCATCCAG	Tm 59.962	TTGCACGTTCTGGAGTCTTG	Tm 60.025	288
66	Sa64684	250	477	405	418	14	CACGTGTCGTCATTCGTAGG	Tm 60.175	GAAGTGGTGGTGATGGCTTT	Tm 59.973	238
67	Sa71063	141	455	169	180	12	GATCGATGTGAGGCGTGTTA	Tm 59.679	TCTCGATGCCAGTGTTTCAG	Tm 59.984	315
68	Sa72728	255	436	296	305	10	TGGGTCAGAATGCACCCTAT	Tm 60.340	TGGAGAAGGAAGAACATGAAGA	Tm 58.909	182
69	Sa73052	18	138	68	77	10	GGCTTATTCCCCAGTGTTTT	Tm 58.046	ATCTCGGTCCAAAGGGAAGT	Tm 59.935	121
70	Sa74757	29	179	56	71	16	AAGGACACCATTCCTCAAATAC	Tm 57.088	CAGAACAGACTGGTGGGTGA	Tm 59.705	151
71	Sa75037	55	298	131	148	18	TCTGGCTCTGAAACCATGTG	Tm 59.831	CGAAATCTGCCTCCCATACT	Tm 59.150	244
72	Sa75130	171	492	237	246	10	GAGATCGAATCCACAGAAAACA	Tm 59.174	TCGCATACGAGAGTTGGAAT	Tm 58.326	322
73	Sa75867	76	365	296	305	10	GATCAATGCTCCCCGGTAA	Tm 60.817	TCCATATTGCATCCCTACCTC	Tm 58.871	290
74	Sa76772	210	443	250	259	10	AGGTGGGAGTGAGGGAGAAT	Tm 59.929	GAGAGAGACACGGGAGCTGT	Tm 59.585	234
75	Sa77742	1297	1637	1443	1454	12	CGGCTCTCAATCTTTTCTCG	Tm 60.088	CTTGGTTGGCCTGCTAACAT	Tm 60.132	341
76	Sa80558	194	476	283	292	10	CTCCACTGAATAATGGTTCCAA	Tm 58.949	CCGCACCAAGGACAAATTA	Tm 59.528	283
77	Sa80923	58	181	98	107	10	TCAGTTCCTCATTCTCTCTCTCTAA	Tm 58.005	CAGGAAGGGCCTGAAAGAAT	Tm 60.569	124
78	Sa84610	189	488	216	225	10	ATCGATGTGGGCGTGTTAG	Tm 59.537	CAGCCGTTCCAGGACTAGAG	Tm 60.005	230
79	Sa88466	218	509	398	409	12	GTTCAGCCTCAGTTCCTTGC	Tm 59.997	AGTAGTTGCCCACGCCTTTT	Tm 61.033	292
80	Sa91250	403	626	469	478	10	AATGCCCTTGTTTCCTTGTG	Tm 59.971	TCCCTCACGGATTCATCACT	Tm 60.475	224
81	Sa92735	311	665	505	514	10	TGAAGTTGATGGCATGAGGA	Tm 60.201	ACACCGGAGCATACAAGAGG	Tm 60.134	355
82	Sa92962	62	241	144	161	18	GGGAACTACGGGTGACTTGA	Tm 59.966	ATTCGACGAGAACCGACTTG	Tm 60.255	180
83	Sa95498	483	826	668	685	18	GGACGAAGTGCTTCAAAAGG	Tm 59.853	TCGGTTCGGGTTATATTGGA	Tm 60.146	344
84	Sa95810	38	199	78	89	12	TCACGGGGTTCAGTTACACA	Tm 60.001	TGCCGACCTTCTGTTCTTTT	Tm 59.853	162
85	Sa99328	758	1083	1000	1015	16	ATGCCGACTTCGTTTATTCG	Tm 60.096	TTTGGGTACGTAGGCAGCTC	Tm 60.270	326
86	Sa101825	828	1118	866	875	10	TGCTGCTTCAACCAAAGGTA	Tm 59.464	GTTGCTTCTCGGTCTTCCAG	Tm 59.989	291
87	Sa101825	596	847	651	682	32	GCTCGAGTCATCTCGGTTGT	Tm 60.418	AGTGGTCACAAGGCGACTCT	Tm 59.907	252
88	Sa103518	102	433	294	307	14	AAACGTTATTTCGCGGCTTA	Tm 59.753	GTGGATTACGTGCCGACTTT	Tm 60.000	332
89	Sa103518	251	519	470	489	20	GATCTGCCAGGGGACAATTA	Tm 59.894	CAATCCATATCGGCCTTGTT	Tm 59.784	269
90	Sa109626	132	395	150	159	10	CACATCCGAAACACGGAGTA	Tm 59.566	GGTTGTGGGTTAACGAAGGA	Tm 59.830	264
91	Sa109877	1388	1690	1433	1442	10	AAAGTCGGCCCATAAGACCT	Tm 59.962	CCCAAACCTTCAGTCTAACCA	Tm 59.084	303
92	Sa111509	1212	1582	1516	1525	10	ACCTGGAAGGACCAAGGACT	Tm 59.968	CAAGCAATCCAAAGGAAACC	Tm 59.546	371
93	Sa116192	111	324	179	188	10	CGATGCCTTAATCTATCTATCCTTG	Tm 59.571	AATGGGCCAAACTTCTTGTG	Tm 59.971	214
94	Sa117405	134	282	161	170	10	CGTGTCTCTATTCAATTCGACTTTC	Tm 60.514	TGTGTGTTGGGGATAGATGG	Tm 59.215	149
95	Sa119421	402	558	501	510	10	CAGGATTTGTATGCACTGTTGT	Tm 57.691	ATCGATCACCGGCAAGGTAT	Tm 61.624	157
96	Sa123652	143	442	223	232	10	GCTCTTCTATCGGCATCAGG	Tm 59.939	GAGGTCGTAGAATGGGCAAA	Tm 60.074	300
97	Sa123653	307	553	335	344	10	AACGATCGAAGGTTCCACAG	Tm 60.111	ACGTCGTAGAATGGGCAAAC	Tm 60.000	247
98	Sa135877	18	392	74	85	12	GAAGAAAGCTATACTCGGAACCA	Tm 58.963	GAAAAGATGCGCCAATTCAT	Tm 60.045	375
99	Sa144230	629	831	658	672	15	GAGAAGTTGGCGCTGAAAAG	Tm 60.132	ATCTCCTTCTGGGCCTTGAT	Tm 60.037	203
100	Sa144447	191	501	322	359	38	ACTTGATCCCATCTCGGGTA	Tm 59.361	CCATTTGACGTGTTTGCCTA	Tm 59.585	311
101	Sa149115	335	642	557	566	10	TCCTTCACAAAACCGAGGTC	Tm 60.088	CTATCGGCATCACGGTAGGT	Tm 59.978	308
102	Sa150830	73	360	212	269	58	GCAACTTCTGGAGGCACTTC	Tm 59.997	AGAGGCACTTGACCAGGAGA	Tm 59.986	288
103	Sa154755	1880	2067	1994	2003	10	ATCCGGCTGCAATAAACATC	Tm 59.929	TGCACGAAGGTGGTATGAAG	Tm 59.716	188
104	Sa154755	17	182	65	79	15	AGAAGCTGCTGAACCGATTG	Tm 60.538	CTTCTCCCGAGTTTCTGCAC	Tm 59.989	166
105	Sa155534	71	264	108	117	10	TTCCTGATGACGACCCTACC	Tm 59.927	GCTACGATCACGGTTTTGCT	Tm 60.278	194
106	Sa164052	59	338	246	255	10	TGCCACCTTTCCATATCCTC	Tm 59.894	GTTCAGGCGAGGTCATAAGC	Tm 59.843	280
107	Sa164052	46	367	269	280	12	CTTGATCCCTTCTCGGTACG	Tm 59.688	CAAGTGGCTGATTCTGACGA	Tm 59.984	322
108	Sa166054	313	592	373	382	10	CTACAAAAGGCGCCGTACTC	Tm 59.904	GCGAAGATCCAGACTCAAGG	Tm 59.950	280
109	Sa167362	316	608	416	436	21	GGCGACGAAGAAGTCAAAAG	Tm 59.993	TTCCAGAAGGGTGTTTGGTC	Tm 59.943	293
110	Sa170270	145	359	265	274	10	GGCTCTTAATCAGGGCACAG	Tm 59.836	GAGAGCAACCGAGGACAAAG	Tm 59.989	215
111	Sa170921	10	225	28	37	10	GTCTTGCAAATGCGGACACT	Tm 61.248	GGTCTTTCGTCTCCAACAGC	Tm 59.851	216
112	Sa176359	1224	1435	1246	1255	10	GAGCAAGGGAGGTCGTGATA	Tm 60.218	TTGGCGCTTAGAGGAAAGAA	Tm 60.089	212
113	Sa188579	133	505	350	363	14	TGAAGCATCTTGGCATCTTG	Tm 59.948	TCACACCAGACTGCCTTCTC	Tm 58.968	373
114	Sa194014	403	618	566	575	10	CAAGATGCCAAGATGCTTCA	Tm 59.948	TGGACAGAAATGAGAAGACTAGAGA	Tm 58.728	216
115	Sa194014	3392	3673	3470	3501	32	TGACGAGCATGGTTCCAATA	Tm 60.073	CCCACGATAGATGTCGGTTT	Tm 59.813	282
116	Sa194342	84	415	364	373	10	GATCCCGTCATCGTCTTGAT	Tm 59.893	CCCACGTGATCCATTAAACC	Tm 60.051	332
117	Sa194900	70	465	236	247	12	AAGAAGGAATGGCGTGAAGA	Tm 59.813	AGAAGACCGTTGGCTCCTTT	Tm 60.247	396
118	Sa196945	207	473	430	445	16	CTGAGTCTGCCACTGCTCTG	Tm 59.915	GCTGGAGAATGAAGAACATGAA	Tm 59.316	267
119	Sa196945	4041	4265	4080	4091	12	AGAGCAGACAAAGCCGTGAT	Tm 60.020	CCATCGGCTTGAGACATCTT	Tm 60.218	225
120	Sa198108	11	191	31	40	10	CGTCATCTCTCTCTCTCGCAAT	Tm 61.058	ACCGACAAACAAACTCGACA	Tm 59.187	181
121	Sa200619	93	489	428	441	14	ACATCAATAGGCGCTCCATC	Tm 60.066	CGCGTATGCCATTTTACATT	Tm 58.586	397
122	Sa203739	90	354	301	310	10	GAGATCGCAGGATGGGTAAA	Tm 60.036	GCTTCACCGACAGGAACAAT	Tm 60.119	265
123	Sa203863	449	591	484	493	10	CCTCGATTTCTCCTCCCTCT	Tm 59.772	GGGGAAGCTTTTGATTATGGA	Tm 60.266	143
124	Sa213671	681	1047	900	925	26	GGTTGAGTACCCGCACCTTA	Tm 59.993	GGTCTTCAGCGTCAGCTTCT	Tm 59.751	367
125	Sa218806	331	503	465	474	10	AGAGGAGGGTCTTCCGATGT	Tm 60.073	ACAATCGTCTGTTCCCCAAC	Tm 59.827	173
126	Sa223001	171	423	360	374	15	TGTTGGTGGTTCGGTTGG	Tm 61.420	ACCTCCACCACATCCTCCTC	Tm 61.337	253
127	Sa225735	524	923	878	892	15	GCATCTCTCATCCTTTCAAACC	Tm 60.081	GGATTGGGCTGTAAACTTGC	Tm 59.574	400
128	Sa225735	632	955	923	932	10	GAGAGTGCATTGCCATCAAA	Tm 59.805	TCGTTCCAATTCGACTTCCT	Tm 59.670	324
129	Sa225736	533	930	880	894	15	CATCCTTTCGAACCTTAACTCG	Tm 60.122	ATGTTGGATTGGGCTGAAAA	Tm 60.309	398
130	Sa229412	12	291	196	205	10	GGGTGATGCTCGGAGAGATA	Tm 60.181	AGAAGAACACATCGCCTGCT	Tm 60.020	280
131	Sa232282	1933	2164	1966	1975	10	GGATCGATTCCAAAACACGA	Tm 60.843	TGTGTTCCGAAAAGCACTTG	Tm 59.881	232
132	Sa241125	6	320	141	156	16	TGGCAGGATGATCTACTTTTG	Tm 57.836	ATCGACGTCCTCAGCAGTTT	Tm 59.874	315
133	Sa244117	566	929	863	872	10	ACGGCAGCGGTGATAACTAA	Tm 60.658	TGCTTAGGTTTGGAGAAAGTAGAG	Tm 58.362	364
134	Sa244117	60	222	91	102	12	TTGCCTTTGCAGAATACTCTCTC	Tm 60.035	TGGTCGTACGCAACTCTTTG	Tm 59.904	163
135	Sa248260	711	952	814	823	10	AGCAGCAAAAGGAAAGGTCA	Tm 59.993	GGATGCCTTTACCGAGGTCT	Tm 60.464	242
136	Sa251174	290	521	356	365	10	AATGCCCTTGTTTCCTTGTG	Tm 59.971	CCTCAGATTATTGGCCCTGT	Tm 59.006	232
137	Sa253039	268	534	333	347	15	CTCCTCCATCTCCAGTGCTC	Tm 59.945	TTGAAAGAGCAGGCCAATCT	Tm 59.955	267
138	Sa267928	271	391	304	313	10	TTTATCTCTCTCCACGCCTCTC	Tm 59.983	CAGTGGTGGTGACACAAGGT	Tm 59.463	121
139	Sa274848	82	309	172	181	10	GAGGAATGCCTGAGTTGGAA	Tm 60.195	GGATCCGGTCTTCAATGCTA	Tm 60.036	228
140	Sa287052	29	342	120	129	10	TGGGAAAAGGCGATCTTCTA	Tm 59.778	TGGAAAACGAGACATGCAAA	Tm 60.234	314
141	Sa304878	369	548	486	505	20	GCCCCTCTTGAAACCCTAAC	Tm 59.940	AGGCCGTGACTGAGAGAGAG	Tm 59.732	180
142	Sa306829	33	429	254	271	18	CGCATTGGATTGACAGTACG	Tm 60.134	CCGGTCAGGACTGAAGATGT	Tm 60.112	397
143	Sa308545	699	883	787	802	16	CAATCCAAGGCGGATTACAC	Tm 60.331	TGGTGCTATAGTGTGGTTAGTCAA	Tm 58.768	185
144	Sa312786	42	358	252	328	77	CCCAAACACCACCACCATAC	Tm 60.934	GGGTTCAGGGTTTAGGGTTT	Tm 59.191	317
145	Sa316036	349	603	528	537	10	ATCCACCAGCAGCTTCCTTA	Tm 59.836	TACCAAGGGGCATAACTTCG	Tm 59.953	255
146	Sa316101	332	620	495	509	15	TTCTCACCCCTTTCTGCATC	Tm 60.195	GACAGGGCAAGAAGAGATCG	Tm 59.950	289
147	Sa317045	84	238	196	213	18	AAACACCGCTGCTTCTTTT	Tm 57.619	CTCTTCACTCCTCCCCTCCT	Tm 59.801	155
148	Sa317942	12	267	60	73	14	ATTACCCAGTGGCCGATCTA	Tm 59.410	GGGTTGGTTTTGGCAATTTT	Tm 60.920	256
149	Sa320360	222	598	547	556	10	ATTCATGCAAGCGATCAACA	Tm 60.228	TCAGAGGTCCCTGGTCAAGT	Tm 59.682	377
150	Sa321641	447	808	723	732	10	CCAGGTGTCATCAAGCAAGA	Tm 59.831	AAAGACGGCAAGAGACTCCA	Tm 59.989	362
151	Sa321642	839	1095	884	893	10	GACTCCACAGCAACCCCTAA	Tm 60.111	GGTGATCGACTTGTGGCTCT	Tm 60.269	257
152	Sa321642	871	1095	900	909	10	AGCTCTCGCCCTAGCTCTCT	Tm 60.023	GGTGATCGACTTGTGGCTCT	Tm 60.269	225
153	Sa321694	23	355	185	194	10	TACCCAGAACCTGAGCAACC	Tm 60.111	ATGCCAAGATGCTTCACACA	Tm 60.272	333
154	Sa323814	6	176	33	50	18	TGTTTTCCATGGGGAGAGAG	Tm 60.042	CAGCAGCAACCAGAAAATCA	Tm 59.988	171
155	Sa325747	144	517	459	468	10	AACGATTGTTCACCCCTTTG	Tm 59.830	CCCAAACGAACAACCTCATT	Tm 59.830	374
156	Sa325854	287	448	339	348	10	ACGCGTCGAGATGCTTCTAT	Tm 60.007	GGTAAAGCAGGGGTCAAGGT	Tm 60.361	162
157	Sa332082	41	290	101	110	10	TCAGAGGTCCCTGGTCAAGT	Tm 59.682	TGCGGTCTCTAACGTAGCTG	Tm 59.245	250
158	Sa334799	9	130	31	40	10	GGTCACTCAGGCCATGAAAA	Tm 61.046	TGATGGGATCAGTCTGGACA	Tm 60.046	122
159	Sa337460	79	231	197	208	12	AGGAGAGCGTCTCGCTAGG	Tm 59.859	ACACACACATGCACGCAAC	Tm 60.236	153
160	Sa338297	154	375	322	336	15	AAAGTCGATCTCTGCGAGGA	Tm 60.096	TGCTCTCACCTCACTCAACG	Tm 60.178	222
161	Sa340912	11	369	247	256	10	TGCTCACCTGAACCGTCTAA	Tm 59.440	CGCAGTCTCCTCGCAAAA	Tm 61.256	359
162	Sa342952	71	399	309	318	10	AGGTTCGGACTGCCATACAG	Tm 60.134	AGTAAGCCCACTTTGCCTGA	Tm 59.875	329
163	Sa349591	53	312	97	108	12	CTACGAATGGTGTCCCCTTG	Tm 60.366	CGCACTCCCTCTTGTCTGAT	Tm 60.408	260
164	Sa291A	16	211	101	115	14	TTTCCTGAGCTTTGGTTTCC	Tm 59.288	CGAAGGAGGAGGAGAGGAGT	Tm 59.945	196
165	Sa291B	390	672	634	645	11	TGATCAGCGATTGATTTTCG	Tm 59.769	GAGAGGAAGAAGAAGGAAGAGGA	Tm 59.608	283
166	Sa337460A	17	266	222	243	22	CAGTAGCAGCACGAGGGTTA	Tm 59.097	CACACACACACACACACACCA	Tm 61.141	250
167	Sa413A	83	283	164	179	16	TATTGAGGACCTTGGGAACG	Tm 59.926	TCCAATTGCCTCCAGTATCC	Tm 59.894	201
168	Sa413B	2105	2374	2238	2247	9	CACTTTCGTTCCTCCAAAGC	Tm 59.853	GCAGTCATCCGACCAGGTAT	Tm 59.857	270
169	Sa428A	2602	2944	2736	2753	18	GCCGCAAGTTAACCACAAAC	Tm 60.543	CCATTTTCGTTGTTGTAGCAGA	Tm 60.166	343
170	Sa428B	8182	8384	8327	8341	15	AGACCCGATTCACAAGATCG	Tm 60.073	AGATTCGAGTTCCTCGGTGA	Tm 59.803	302
